# Supplementary material for: Newborn screening for Cerebrotendinous Xanthomatosis: A retrospective biomarker study using both flow-injection and UPLC-MS/MS analysis in 20,000 newborns
Source: Clin Chim Acta. Author manuscript; Available in PMC 2023 Jul 31. (PMC10387442; doi:10.1016/j.cca.2022.12.011)
Supplement: sm5 [file NIHMS1917525-supplement-sm5.xlsx]

## Sheet: NB with variants + ratios
						>500	>0.6 [=min CTX1]	>2	>0.5	>2	<0.15 [=max CTX1]	<0.045												>300	>0.21	>0.72	>0.20	>0.52	<0.04	<0.015
						300-500	0.3-0.6	1-2	0.2-0.5	1-2	0.15-0.20	0.045-0.060												100-300	0.11-0.21	0.36-0.72	0.10-0.20	0.26-0.52	0.04-0.05	0.015-0.020
					FIA	Screening	Screening				Screening			Peak area				Concentration in nM		Peak area internal standards			UPLC									Peak area				Concentration in nM		Peak area internal standards
	Variant1	Variant2	Selected from measurement	Rule used for selection	Sample nummer	Concentratie tetrol in nM	GlcA-tetrol/t-CDCA (peak area)	GlcA-tetrol/t-CDCA (ratio)	GlcA-tetrol/g-CDCA (peak area)	GlcA-tetrol/g-CDCA (ratio)	t-THCA/GlcA-tetrol (peak area)	t-THCA/GlcA-tetrol (ratio)	GlcA-tetrol	t-CDCA	t-THCA	g-CDCA	t-CDCA	t-THCA	g-CDCA	GlcA-tetrol	t-CDCA	g-CDCA	Sample nummer	Concentratie tetrol in nM	GlcA-tetrol/t-CDCA (peak area)	GlcA-tetrol/t-CDCA (ratio)	GlcA-tetrol/g-CDCA (peak area)	GlcA-tetrol/g-CDCA (ratio)	t-THCA/GlcA-tetrol (peak area)	t-THCA/GlcA-tetrol (ratio)	GlcA-tetrol	t-CDCA	t-THCA	g-CDCA	t-CDCA	t-THCA	g-CDCA	GlcA-tetrol	t-CDCA	g-CDCA
CTX-3587	ENST00000258415.9_2(synonymous_variant)	ENST00000258415.9_2(missense_variant) ENST00000608881.1_1(upstream_gene_variant)	LCMS	>99.9 percentile GlcA-tetrol/t-CDCA (>0.06)	3587	140.017	0.395152	1.20203	0.0699271	0.265578	0.346626	0.113948	326	825	113	4662	122.965	16.8425	532.106	7532	22912	28606	3587	12.2457	0.0635751	0.117716	0.00967796	0.0263041	0.253165	0.136727	632	9941	160	65303	109.816	1.76748	469.861	166958	309141	453782
CTX-3354	ENST00000258415.9_2(missense_variant)		LCMS	<0.1% percentile t-THCA/GlcA-tetrol (<0.20)	3354	122.228	0.124921	0.633193	0.0640546	0.247686	1.17005	0.230836	394	3154	461	6151	203.775	29.7844	498.054	10428	52857	40323	3354	23.0623	0.0265148	0.11524	0.0189845	0.0493785	0.0296943	0.00683209	2290	86367	68	120625	211.259	0.166331	471.383	321223	1396122	835500
CTX-4188	ENST00000258415.9_2(missense_variant) ENST00000608881.1_1(upstream_gene_variant)		LCMS	<0.1% percentile t-THCA/GlcA-tetrol (<0.20)	4188	337.935	0.330558	1.10094	0.178914	0.716845	0.394304	0.11839	913	2762	360	5103	324.031	42.2344	475.792	8740	29109	35018	4188	60.998	0.0325978	0.13312	0.0410675	0.13409	0.0139276	0.00341055	3590	110130	50	87417	483.713	0.219612	459.122	190394	777514	621657
CTX-3130	ENST00000258415.9_2(intron_variant)		LCMS	>99.9 percentile GlcA-tetrol/t-CDCA (>0.06)	3130	210.741	0.338346	1.3019	0.171537	0.790667	0.333333	0.0866288	405	1197	135	2361	170.878	19.272	269.007	6217	23922	28656	3130	24.8994	0.0661205	0.200152	0.0322202	0.0961704	0.0838192	0.0276898	1372	20750	115	42582	131.324	0.727822	261.31	178254	539590	532050
CTX-1719	ENST00000258415.9_2(frameshift_variant)		LCMS	>99.9 percentile GlcA-tetrol/t-CDCA (>0.06)	1719	356.838	0.214968	0.737843	0.378814	1.21545	0.400926	0.116808	1080	5024	433	2851	510.533	44.0009	296.308	9791	33606	31415	1719	63.4519	0.0691029	0.147167	0.11301	0.25132	0.0725054	0.0340452	4179	60475	303	36979	455.145	2.28043	254.816	213060	453750	473819
CTX-4462	ENST00000258415.9_2(missense_variant)		LCMS	>99.9 percentile GlcA-tetrol/t-CDCA (>0.06)	4462	133.358	0.290398	0.958227	0.188307	0.745057	0.951613	0.288394	248	854	236	1317	146.915	40.5995	180.65	6016	19851	23803	4462	27.0137	0.0650872	0.212753	0.0770238	0.199141	0.277	0.0847422	1000	15364	277	12983	134.037	2.41658	136.909	119754	391444	309617
CTX-4218	ENST00000258415.9_2(stop_gained)	ENST00000258415.9_2(missense_variant) ENST00000608881.1_1(upstream_gene_variant)	LCMS	>99.9 percentile GlcA-tetrol/t-CDCA (>0.06)	4218	211.469	0.220264	0.820616	0.10551	0.423419	0.7	0.187889	450	2043	315	4265	272.034	41.9435	504.062	6884	25647	27626	4218	33.1973	0.0656946	0.130027	0.0280914	0.0759852	0.267571	0.135187	1622	24690	434	57740	269.517	4.73757	440.944	158060	312842	427540
CTX-3990	ENST00000258415.9_2(missense_variant) ENST00000608881.1_1(upstream_gene_variant)		FIA	>99.9 percentile GlcA-tetrol/t-CDCA (>0.50)	3990	215.56	0.75	2.23371	0.119893	0.596923	0.333333	0.111921	135	180	45	1126	101.873	25.4682	364.468	2026	6034	10087	3990	19.2254	0.0383009	0.176686	0.018416	0.0524669	0.210526	0.0456365	266	6945	56	14444	114.865	0.926199	369.827	44759	206478	127518
CTX-5144	ENST00000258415.9_2(missense_variant) ENST00000608881.1_1(upstream_gene_variant)		FIA	<0.1% percentile t-THCA/GlcA-tetrol (<0.20)	5144	192.683	0.087412	0.291108	0.10151	0.381044	0.136364	0.0409464	484	5537	66	4768	698.723	8.32865	510.36	8126	27062	30503	5144	19.0263	0.0113599	0.0278544	0.0155732	0.0402404	0.320599	0.13075	1335	117519	428	85724	721.07	2.62611	477.201	226987	556572	586522
							`

## Sheet: All variants found
Chromosome	Start position	End position	Reference	Variant	reads	variation reads	% variation	score	SNP id	SNP state	SNP reference	SNP variant	SNP Frequency	Gene name	Gene id	Strand	Gene component	Component nr	Local position string	Total coding size	Protein Effect	Reference Amino Acid	Mutation Amino Acid	Synonymous	AminoAcid position	Codons	Codon position	Hgvsg	Hgvsc	Hgvsp	mRNA changes	phyloP	Gerp coding score	CADD_RawScore	CADD_PHRED	Grantham Score	REVEL score	Protein Accession
CTX-105
chr2	219677690	219677690	A	G	34	15	44.1176	310.77	rs61733619	Same SNP	A	G	0.9185	CYP27A1	ENST00000258415.9_2	+	EXON_REGION	5	Ex5+44	1596	synonymous_variant;	Q	Q	TRUE	296	caA/caG	2	2:g.219677690A>G	ENST00000258415.9_2.1:c.888A>G	ENSP00000258415.4:p.Gln296=	888A>G	-1.138	431.5	-0.330903	0.296	0	-1	Q02318
CTX-2542
chr2	219647247	219647247	G	A	15	11	73.3333	309.77	rs78706879	Same SNP	G	A	0.2796	CYP27A1	ENST00000258415.9_2	+	INTRON_REGION	1	IVS1+87	1596	intron_variant;			FALSE	0		-1	2:g.219647247G>A	ENST00000258415.9_2.1:c.255+87G>A			1.4	-1	0.238264	6.391	0	-1	Q02318
chr2	219674482	219674482	G	A	22	9	40.9091	188.77	rs692003	Same SNP	G	A	7.308	CYP27A1	ENST00000258415.9_2	+	EXON_REGION	2	Ex2-9	1596	synonymous_variant;	P	P	TRUE	146	ccG/ccA	2	2:g.219674482G>A	ENST00000258415.9_2.1:c.438G>A	ENSP00000258415.4:p.Pro146=	438G>A	-0.487	365.1	0.293167	7.123	0	-1	Q02318
chr2	219678965	219678965	A	C	26	10	38.4615	205.77	rs73991002	Same SNP	A	C	7.927	CYP27A1	ENST00000258415.9_2	+	INTRON_REGION	6	IVS6+55	1596	intron_variant;			FALSE	0		-1	2:g.219678965A>C	ENST00000258415.9_2.1:c.1184+55A>C			0.078	-1	0.357864	7.927	0	-1	Q02318
CTX-499
chr2	219677690	219677690	A	G	47	11	23.4043	156.77	rs61733619	Same SNP	A	G	0.9185	CYP27A1	ENST00000258415.9_2	+	EXON_REGION	5	Ex5+44	1596	synonymous_variant;	Q	Q	TRUE	296	caA/caG	2	2:g.219677690A>G	ENST00000258415.9_2.1:c.888A>G	ENSP00000258415.4:p.Gln296=	888A>G	-1.138	431.5	-0.330903	0.296	0	-1	Q02318
CTX-3587
chr2	219677690	219677690	A	G	51	17	33.3333	313.77	rs61733619	Same SNP	A	G	0.9185	CYP27A1	ENST00000258415.9_2	+	EXON_REGION	5	Ex5+44	1596	synonymous_variant;	Q	Q	TRUE	296	caA/caG	2	2:g.219677690A>G	ENST00000258415.9_2.1:c.888A>G	ENSP00000258415.4:p.Gln296=	888A>G	-1.138	431.5	-0.330903	0.296	0	-1	Q02318
chr2	219679475	219679475	G	T	34	12	35.2941	266.77	rs72551323	Same SNP	G	T	0.1198	CYP27A1	ENST00000258415.9_2	+	EXON_REGION	8	Ex8-6	1596	missense_variant;	A	S	FALSE	491	Gca/Tca	0	2:g.219679475G>T	ENST00000258415.9_2.1:c.1471G>T	ENSP00000258415.4:p.Ala491Ser	1471G>T	-0.231	501.4	0.776032	11.76	99	0.182	Q02318
CTX-3307
CTX-3255
CTX-3354
chr2	219677301	219677301	C	T	61	32	52.459	723.77	rs114768494	Same SNP	C	T	0.4992	CYP27A1	ENST00000258415.9_2	+	EXON_REGION	4	Ex4+27	1596	missense_variant;	R	C	FALSE	225	Cgc/Tgc	0	2:g.219677301C>T	ENST00000258415.9_2.1:c.673C>T	ENSP00000258415.4:p.Arg225Cys	673C>T	1.575	568.2	3.56961	25.2	180	0.545	Q02318
CTX-752
CTX-4193
CTX-4282
CTX-5306
CTX-1485
CTX-2628
CTX-4188
chr2	219678877	219678877	C	T	64	27	42.1875	615.77	rs41272687	Same SNP	C	T	0.8586	CYP27A1	ENST00000258415.9_2	+	EXON_REGION	6	Ex6-34	1596	missense_variant;	P	L	FALSE	384	cCg/cTg	1	2:g.219678877C>T	ENST00000258415.9_2.1:c.1151C>T	ENSP00000258415.4:p.Pro384Leu	1151C>T	7.629	585.4	3.96633	27.4	98	0.706	Q02318
CTX-1602
CTX-3012
CTX-1611
CTX-1007
CTX-3540
CTX-4434
CTX-4564
CTX-718
CTX-4176
CTX-3130
chr2	219647185	219647185	T	C	32	9	28.125	155.77	rs754140326	Same SNP	T	C	-1	CYP27A1	ENST00000258415.9_2	+	INTRON_REGION	1	IVS1+25	1596	intron_variant;			FALSE	0		-1	2:g.219647185T>C	ENST00000258415.9_2.1:c.255+25T>C			-0.359	-1	0.591929	10.24	0	-1	Q02318
CTX-2128
chr2	219647247	219647247	G	A	13	8	61.5385	142.77	rs78706879	Same SNP	G	A	0.2796	CYP27A1	ENST00000258415.9_2	+	INTRON_REGION	1	IVS1+87	1596	intron_variant;			FALSE	0		-1	2:g.219647247G>A	ENST00000258415.9_2.1:c.255+87G>A			1.4	-1	0.238264	6.391	0	-1	Q02318
CTX-931
CTX-5114
CTX-1384
CTX-3740
chr2	219647247	219647247	G	A	9	6	66.6667	162.77	rs78706879	Same SNP	G	A	0.2796	CYP27A1	ENST00000258415.9_2	+	INTRON_REGION	1	IVS1+87	1596	intron_variant;			FALSE	0		-1	2:g.219647247G>A	ENST00000258415.9_2.1:c.255+87G>A			1.4	-1	0.238264	6.391	0	-1	Q02318
CTX-2636
chr2	219677690	219677690	A	G	27	10	37.037	195.77	rs61733619	Same SNP	A	G	0.9185	CYP27A1	ENST00000258415.9_2	+	EXON_REGION	5	Ex5+44	1596	synonymous_variant;	Q	Q	TRUE	296	caA/caG	2	2:g.219677690A>G	ENST00000258415.9_2.1:c.888A>G	ENSP00000258415.4:p.Gln296=	888A>G	-1.138	431.5	-0.330903	0.296	0	-1	Q02318
CTX-6067
CTX-1719
chr2	219647154	219647154		T	45	23	51.1111	578.73					-1	CYP27A1	ENST00000258415.9_2	+	EXON_REGION	1	Ex1-7	1596	frameshift_variant;		X	FALSE	83	-/T	0	2:g.219647156dup	ENST00000258415.9_2.1:c.251dup	ENSP00000258415.4:p.Leu84PhefsTer97	249>T	0.027	241.5	2.04335	20.2	1000	-1	Q02318
CTX-4810
CTX-6334
CTX-4622
CTX-1113
CTX-3451
CTX-4462
chr2	219674454	219674454	G	A	41	23	56.0976	544.77	rs587778818	Same SNP	G	A	-1	CYP27A1	ENST00000258415.9_2	+	EXON_REGION	2	Ex2-37	1596	missense_variant;	R	Q	FALSE	137	cGg/cAg	1	2:g.219674454G>A	ENST00000258415.9_2.1:c.410G>A	ENSP00000258415.4:p.Arg137Gln	410G>A	9.803	365.1	4.30765	31	43	0.767	Q02318
CTX-3703
CTX-5408
CTX-4218
chr2	219677436	219677436	C	T	50	29	58	686.77	rs72551318	Same SNP	C	T	-1	CYP27A1	ENST00000258415.9_2	+	EXON_REGION	4	Ex4-37	1596	stop_gained;	R	*	FALSE	270	Cga/Tga	0	2:g.219677436C>T	ENST00000258415.9_2.1:c.808C>T	ENSP00000258415.4:p.Arg270Ter	808C>T	2.064	568.2	5.20205	33	1000	-1	Q02318
chr2	219678877	219678877	C	T	56	31	55.3571	779.77	rs41272687	Same SNP	C	T	0.8586	CYP27A1	ENST00000258415.9_2	+	EXON_REGION	6	Ex6-34	1596	missense_variant;	P	L	FALSE	384	cCg/cTg	1	2:g.219678877C>T	ENST00000258415.9_2.1:c.1151C>T	ENSP00000258415.4:p.Pro384Leu	1151C>T	7.629	585.4	3.96633	27.4	98	0.706	Q02318
CTX-3990
chr2	219678877	219678877	C	T	38	22	57.8947	505.77	rs41272687	Same SNP	C	T	0.8586	CYP27A1	ENST00000258415.9_2	+	EXON_REGION	6	Ex6-34	1596	missense_variant;	P	L	FALSE	384	cCg/cTg	1	2:g.219678877C>T	ENST00000258415.9_2.1:c.1151C>T	ENSP00000258415.4:p.Pro384Leu	1151C>T	7.629	585.4	3.96633	27.4	98	0.706	Q02318
CTX-2047
CTX-5144
chr2	219678877	219678877	C	T	49	23	46.9388	564.77	rs41272687	Same SNP	C	T	0.8586	CYP27A1	ENST00000258415.9_2	+	EXON_REGION	6	Ex6-34	1596	missense_variant;	P	L	FALSE	384	cCg/cTg	1	2:g.219678877C>T	ENST00000258415.9_2.1:c.1151C>T	ENSP00000258415.4:p.Pro384Leu	1151C>T	7.629	585.4	3.96633	27.4	98	0.706	Q02318
CTX-4789
CTX-2389
chr2	219677690	219677690	A	G	47	23	48.9362	540.77	rs61733619	Same SNP	A	G	0.9185	CYP27A1	ENST00000258415.9_2	+	EXON_REGION	5	Ex5+44	1596	synonymous_variant;	Q	Q	TRUE	296	caA/caG	2	2:g.219677690A>G	ENST00000258415.9_2.1:c.888A>G	ENSP00000258415.4:p.Gln296=	888A>G	-1.138	431.5	-0.330903	0.296	0	-1	Q02318
CTX-4356
chr2	219677690	219677690	A	G	52	24	46.1538	519.77	rs61733619	Same SNP	A	G	0.9185	CYP27A1	ENST00000258415.9_2	+	EXON_REGION	5	Ex5+44	1596	synonymous_variant;	Q	Q	TRUE	296	caA/caG	2	2:g.219677690A>G	ENST00000258415.9_2.1:c.888A>G	ENSP00000258415.4:p.Gln296=	888A>G	-1.138	431.5	-0.330903	0.296	0	-1	Q02318
CTX-2591
CTX-5840
CTX-960
CTX-1110
CTX-6202
CTX-1405
CTX-1448
CTX-1077
chr2	219674158	219674158	C	T	12	7	58.3333	135.77	rs187493096	Same SNP	C	T	0.1997	CYP27A1	ENST00000258415.9_2	+	INTRON_REGION	1	IVS1-142	1596	intron_variant;			FALSE	0		-1	2:g.219674158C>T	ENST00000258415.9_2.1:c.256-142C>T			-1.42	-1	-0.200915	0.714	0	-1	Q02318
CTX-6414
CTX-3419
chr2	219678600	219678600	G	T	9	4	44.4444	62.77					-1	CYP27A1	ENST00000258415.9_2	+	INTRON_REGION	5	IVS5-144	1596	intron_variant;			FALSE	0		-1	2:g.219678600G>T	ENST00000258415.9_2.1:c.1018-144G>T			-0.09	-1	-0.067388	1.739	0	-1	Q02318
CTX-4151
CTX-4905
CTX-369
CTX-1559
CTX-562
CTX-2902
CTX-6284
chr2	219677690	219677690	A	G	65	25	38.4615	499.77	rs61733619	Same SNP	A	G	0.9185	CYP27A1	ENST00000258415.9_2	+	EXON_REGION	5	Ex5+44	1596	synonymous_variant;	Q	Q	TRUE	296	caA/caG	2	2:g.219677690A>G	ENST00000258415.9_2.1:c.888A>G	ENSP00000258415.4:p.Gln296=	888A>G	-1.138	431.5	-0.330903	0.296	0	-1	Q02318
chr2	219679475	219679475	G	T	39	30	76.9231	799.77	rs72551323	Same SNP	G	T	0.1198	CYP27A1	ENST00000258415.9_2	+	EXON_REGION	8	Ex8-6	1596	missense_variant;	A	S	FALSE	491	Gca/Tca	0	2:g.219679475G>T	ENST00000258415.9_2.1:c.1471G>T	ENSP00000258415.4:p.Ala491Ser	1471G>T	-0.231	501.4	0.776032	11.76	99	0.182	Q02318
CTX-5187
CTX-4233
CTX-2216
