# Supplementary material for: Newborn screening for Cerebrotendinous Xanthomatosis: A retrospective biomarker study using both flow-injection and UPLC-MS/MS analysis in 20,000 newborns
Source: Clin Chim Acta. Author manuscript; Available in PMC 2023 Jul 31. (PMC10387442; doi:10.1016/j.cca.2022.12.011)
Supplement: sm3 [file NIHMS1917525-supplement-sm3.xlsx]

## Sheet: All data
	>500	>0.6 [=min CTX1]	<0.15 [=max CTX1]									>300	>0.21	<0.04
	300-500	0.3-0.6	0.15-0.20									100-300	0.11-0.21	0.04-0.05
FIA	nM	ratio	ratio	nM	nM	area	area	area	area IS	area IS	UPLC	nM	ratio	ratio	nM	nM	area	area	area	area IS	area IS
Sample ID	GlcA-tetrol	GlcA-tetrol/t-CDCA	t-THCA/GlcA-tetrol	t-CDCA	t-THCA	GlcA-tetrol	t-CDCA	t-THCA	2H6-GlcA-tetrol	2H4-t-CDCA	Sample ID	GlcA-tetrol	GlcA-tetrol/t-CDCA	t-THCA/GlcA-tetrol	t-CDCA	t-THCA	GlcA-tetrol	t-CDCA	t-THCA	2H6-GlcA-tetrol	2H4-t-CDCA
4622	172.745	0.123327	0.555921	404.749	27.7495	304	2465	169	5693	20798	4622	11.9595	0.00615905	0	410.624	0	113	18347	0	30566	152585
2350	198.207	0.128358	0.856237	567.37	62.3569	473	3685	405	7720	22180	2350	39.1934	0.0136388	0.00175131	608.248	0.0145274	571	41866	1	47130	235056
4188	337.935	0.330558	0.394304	324.031	42.2344	913	2762	360	8740	29109	4188	60.998	0.0325978	0.0139276	483.713	0.219612	3590	110130	50	190394	777514
2636	73.3669	0.0393382	1.52336	671.666	40.2506	214	5440	326	9436	27659	2636	13.8548	0.00372177	0.0147783	644.093	0.0354272	203	54544	3	47399	289194
3419	133.656	0.0428558	1.5141	1033.37	67.0531	461	10757	698	11158	35549	3419	22.3008	0.00482366	0.0155969	1052.06	0.0791495	1667	345588	26	241819	1121785
4810	221.883	0.591652	0.447853	107.579	28.5055	326	551	146	4753	17491	4810	42.0593	0.118367	0.0177469	83.2128	0.1748	1296	10949	23	99682	449340
105	176.262	0.0997363	1.02885	580.983	59.6166	416	4171	428	7635	24517	105	22.4849	0.0114903	0.0193772	468.692	0.104356	1445	125758	28	207898	916302
5114	408.082	0.139344	0.583622	899.62	73.161	867	6222	506	6873	23619	5114	61.1387	0.0174725	0.0214259	856.01	0.32046	2707	154929	58	143234	618080
2047	216.837	0.0697759	0.765013	1018.41	54.3624	383	5489	293	5714	18406	2047	36.3677	0.00918002	0.0244898	1047.04	0.235393	1225	133442	30	108967	435231
2389	180.088	0.245828	0.32376	248.358	19.7666	383	1558	124	6880	21423	2389	24.9719	0.0201728	0.0287206	257.731	0.149324	383	18986	11	49616	251569
141	105.825	0.115495	0.562278	344.716	22.386	281	2433	158	8590	24103	141	14.995	0.0154689	0.0294118	239.736	0.109072	782	50553	23	168707	720120
1602	242.711	0.13818	0.38646	672.876	35.9322	709	5131	274	9450	26041	1602	32.7738	0.0263184	0.0294494	577.111	0.447297	781	29675	23	77090	175599
3307	185.896	0.142225	0.775556	402.064	44.349	450	3164	349	7831	26874	3307	18.0868	0.0113798	0.0294985	323.139	0.108474	678	59579	20	121267	629643
3354	122.228	0.124921	1.17005	203.775	29.7844	394	3154	461	10428	52857	3354	23.0623	0.0265148	0.0296943	211.259	0.166331	2290	86367	68	321223	1396122
1611	192.669	0.0664978	0.536508	1083.95	38.6716	315	4737	169	5289	14924	1611	13.3128	0.00353681	0.030303	1010.34	0.108283	363	102635	11	88209	346911
6067	291.587	0.164911	0.5	647.187	53.364	720	4366	360	7988	23038	6067	46.8248	0.0266494	0.0309826	633.333	0.522922	3389	127170	105	234137	685714
3012	169.448	0.143231	0.67624	366.5	35.4987	383	2674	259	7312	24916	3012	11.7939	0.00748374	0.0331588	309.239	0.0767385	573	76566	19	157170	845536
1405	116.916	0.0193705	1.67742	2147.46	69.776	248	12803	416	6862	20360	1405	20.4599	0.00603423	0.0348525	611.613	0.128626	746	123628	26	117953	690289
6334	123.269	0.278134	0.740132	171.322	35.2676	304	1093	225	7978	21787	6334	17.7143	0.038517	0.0358035	159.904	0.220517	1201	31181	43	219328	665917
3255	223.992	0.418519	0.672566	136.722	38.4846	113	270	76	1632	6744	3255	20.9573	0.0663755	0.0361842	80.0999	0.192381	304	4580	11	46926	195265
1077	237.004	0.557292	0.446262	140.335	34.901	428	768	191	5842	18689	1077	16.9884	0.0596317	0.0368	127.104	0.278924	625	10481	23	119015	281601
3037	88.2499	0.0287336	1.54435	1019.79	45.2529	248	8631	383	9091	28903	3037	24.2688	0.00602891	0.0371567	1049.45	0.235092	619	102672	23	82512	334102
6212	135.479	0.0667005	0.972081	738.105	47.8575	394	5907	383	9408	27330	6212	18.4117	0.00957853	0.0381098	666.396	0.243257	1312	136973	50	230523	701929
3447	151.584	0.107134	0.591346	488.432	30.9437	416	3883	246	8878	27149	3447	17.5949	0.01214	0.0382022	483.415	0.224195	1335	109967	51	245453	776842
3516	200.171	0.120849	0.721074	569.427	49.6205	484	4005	349	7822	24019	3516	19.4975	0.00593472	0.0386598	578.514	0.132731	776	130756	30	128753	771860
2243	179.48	0.186441	0.682828	336.581	42.8491	495	2655	338	8922	26938	2243	15.5678	0.00921878	0.0391236	295.762	0.106674	639	69315	25	132785	800341
3940	189.282	0.152681	0.419421	419.937	26.8919	484	3170	203	8272	25779	3940	18.3679	0.0116432	0.039779	394.994	0.182942	905	77728	36	159391	672013
605	166.484	0.141999	0.570825	374.856	30.3846	473	3331	270	9191	30346	605	28.3306	0.0225156	0.0408017	283.759	0.260681	1397	62046	57	159520	746715
1443	157.456	0.211349	0.528541	270.11	30.1732	473	2238	250	9718	28295	1443	27.1987	0.0581712	0.0411955	218.962	0.524718	1238	21282	51	147247	331920
641	206.498	0.11982	0.444664	573.786	30.5711	506	4223	225	7927	25134	641	19.061	0.00893515	0.0412371	526.077	0.193839	582	65136	24	98776	422827
1128	211.451	0.48144	0.21028	159.325	16.1296	428	889	90	6548	19055	1128	11.4253	0.0189247	0.0416667	141.277	0.111401	264	13950	11	74750	337204
2141	212.757	0.250214	0.596581	305.7	45.6327	585	2338	349	8895	26118	2141	24.5908	0.0157067	0.0420561	286.429	0.189205	1070	68124	45	140762	812219
4164	178.423	0.100531	0.737844	705.523	52.3331	473	4705	349	8576	22774	4164	21.4381	0.00825476	0.0429389	579.683	0.20547	1048	126957	45	158143	747923
1291	150.31	0.214031	0.938889	232.797	46.7808	360	1682	338	7748	24674	1291	14.1658	0.0243938	0.0439952	245.271	0.263228	841	34476	37	192056	480023
6885	119.709	0.0435623	1.26621	843.312	46.5163	293	6726	371	7918	27237	6885	14.4	0.00455463	0.0440252	798.386	0.160092	954	209457	42	214318	895927
4293	177.928	0.260432	0.542471	226.679	32.0245	518	1989	281	9418	29965	4293	15.6409	0.0461388	0.0464191	169.606	0.363247	754	16342	35	155949	329045
3703	270.216	0.452684	0.49142	209.716	46.653	641	1416	315	7674	23058	3703	53.4156	0.0962131	0.0464256	105.265	0.470194	2434	25298	113	147410	820715
3013	91.3383	0.0670441	1.35111	385.326	34.9043	225	3356	304	7969	29743	3013	19.24	0.0128288	0.0465587	373.964	0.223365	494	38507	23	83061	351642
6058	171.728	0.155644	0.339921	346.013	18.3064	506	3251	172	9532	32086	6058	18.1604	0.0133488	0.046875	341.607	0.213752	1472	110272	69	262215	1102376
3877	184.352	0.0933504	1.08219	547.408	55.3008	146	1564	158	2562	9757	3877	39.5102	0.0203725	0.0469388	459.915	0.439797	490	24052	23	40120	178593
5340	155.4	0.193802	0.713198	289.146	39.9656	394	2033	281	8202	24011	5340	12.5703	0.0119129	0.0475285	239.433	0.135569	526	44154	25	135368	629762
632	119.873	0.141461	0.815789	255.619	29.4991	304	2149	248	8204	28710	632	15.1919	0.0176309	0.0503704	188.458	0.167366	675	38285	34	143736	693754
6414	162.078	0.559578	0.668464	104.7	39.1639	371	663	248	7405	21625	6414	18.5797	0.0645383	0.0507781	103.461	0.339055	1221	18919	62	212594	624470
2654	65.2035	0.0211739	2.63291	1073.91	59.8694	158	7462	416	7839	23729	2654	17.3829	0.0032954	0.0514019	915.994	0.155161	214	64939	11	39826	242105
2681	300.834	0.203237	0.298622	476.15	28.898	653	3213	195	7022	23044	2681	44.3712	0.0326209	0.0515672	457.502	0.769594	2967	90954	153	216317	678922
6810	158.445	0.0755814	0.766272	747.559	43.2956	338	4472	259	6901	20429	6810	13.2554	0.00519182	0.0529301	706.991	0.194283	529	101891	28	129103	492167
2824	167.696	0.0737981	0.704327	794.911	41.3179	416	5637	293	8025	24217	2824	24.4772	0.00907223	0.0531232	673.935	0.324801	1713	188818	91	226397	956789
45	241.334	0.171578	0.426492	457.313	33.4647	687	4004	293	9209	29900	45	27.0352	0.0218859	0.0536513	422.229	0.495783	671	30659	36	80291	247971
3851	181.871	0.0374822	1.53651	1019.42	58.7099	630	16808	968	11206	56306	3851	40.2135	0.00829544	0.0541374	1061.06	0.476515	3565	429754	193	286789	1383158
3169	170.377	0.30102	0.762712	171.395	39.3509	236	784	180	4481	15621	3169	24.5199	0.024036	0.0545024	261.661	0.342781	422	17557	23	55676	229141
180	129.968	0.220135	0.539249	185.654	22.0386	293	1331	158	7293	24483	180	10.2017	0.0131209	0.0545113	183.426	0.131194	532	40546	29	168700	754879
2792	173.648	0.131664	0.417284	395.77	21.7442	405	3076	169	7545	26542	2792	8.06451	0.00529834	0.0547009	388.262	0.112528	585	110412	32	234667	971140
2216	198.496	0.225116	0.557851	309.604	38.8805	484	2150	270	7888	23715	2216	13.9823	0.0149166	0.0550098	327.453	0.268696	1018	68246	56	235528	711737
530	220.38	0.207565	0.305723	384.818	24.4195	664	3199	203	9747	28389	530	35.7355	0.0187173	0.0555205	387.659	0.402854	1585	84681	88	143484	745980
5141	336.558	0.0317832	1.10246	3036.48	106.397	732	23031	807	7036	25902	5141	55.5118	0.00439865	0.0556753	3035.93	0.743486	2784	632922	155	162240	711950
1652	140.526	0.083871	0.766272	573.34	36.8474	338	4030	259	7781	24004	1652	16.8714	0.0129582	0.0560652	513.229	0.372863	981	75705	55	188102	503737
2797	148.244	0.129766	0.911051	382.132	45.1769	371	2859	338	8096	25550	2797	20.5934	0.0150934	0.057104	326.484	0.281393	1471	97460	84	231078	1019425
4162	70.8567	0.0343774	1.54074	461.825	24.4613	270	7854	416	12327	58077	4162	9.25709	0.00333365	0.0575296	493.2	0.0945887	591	177283	34	206532	1227537
1062	171.6	0.175317	0.888158	317.802	49.4848	304	1734	270	5731	18633	1062	6.64135	0.00422305	0.0575916	376.67	0.0916108	191	45228	11	93036	410050
3019	128.487	0.196509	0.815789	201.857	32.3598	304	1547	248	7654	26172	3019	11.597	0.0121807	0.0579216	189.601	0.133769	587	48191	34	163745	867993
5805	190.717	0.113909	0.304582	517.213	17.9444	371	3257	113	6293	21505	5805	21.0587	0.0131884	0.0583882	484.97	0.373451	1216	92202	71	186800	649256
1021	119.296	0.0459854	1.13651	875.444	45.7532	315	6850	358	8542	26721	1021	11.3762	0.00581431	0.0584329	856.062	0.290845	753	129508	44	214127	516633
3631	163.537	0.127298	1.08519	372.402	51.4445	270	2121	293	5341	19450	3631	18.108	0.0153331	0.0589255	363.942	0.328827	577	37631	34	103081	353105
871	124.395	0.061491	0.803089	827.355	40.857	518	8424	416	13471	34771	871	23.173	0.0058252	0.0594901	875.445	0.303378	1412	242395	84	197118	945552
3476	144.139	0.142997	0.542662	286.471	22.2298	293	2049	159	6576	24426	3476	13.8858	0.0149498	0.0597771	290.289	0.259417	987	66021	59	229943	776681
5368	283.707	0.210338	0.426144	445.845	39.963	765	3637	326	8723	27858	5368	42.1581	0.0524031	0.0598852	342.337	1.07431	1219	23262	73	93540	232051
515	113.549	0.172772	0.805158	253.586	35.2761	349	2020	281	9943	27203	515	12.1306	0.0102196	0.0598911	228.271	0.139714	551	53916	33	146941	806600
3294	217.46	0.187398	0.704512	419.902	55.4372	687	3666	484	10220	29815	3294	16.1297	0.00825058	0.0600522	394.795	0.195608	383	46421	23	76815	401544
888	128.547	0.140398	1.24519	286.056	50.009	416	2963	518	10469	35373	888	15.1365	0.0124717	0.0608794	277.352	0.210586	887	71121	54	189571	875705
1824	200.768	0.07398	0.545455	820.341	33.103	495	6691	270	7976	27854	1824	23.1096	0.00597747	0.0616162	761.136	0.280334	990	165622	61	138585	743099
3844	359.673	0.205859	0.558739	618.411	71.1306	1047	5086	585	9417	28086	3844	68.8067	0.0308915	0.0620333	576.529	1.1048	3482	112717	216	163709	667666
2383	233.722	0.0912069	0.553875	701.406	35.4331	529	5800	293	7322	28239	2383	15.6764	0.00420754	0.0625782	811.655	0.213711	799	189897	50	164883	798983
3009	267.898	0.0542361	0.471477	1712.25	43.784	596	10989	281	7197	21917	3009	30.1507	0.00654614	0.0630631	1430.9	0.590706	1776	271305	112	190555	647497
4067	180.083	0.0961405	0.783654	589.7	44.4285	416	4327	326	7473	25058	4067	10.7724	0.0106788	0.0641593	552.382	0.378461	452	42327	29	135738	261679
1384	229.83	0.34107	0.319471	245.068	26.7031	529	1551	169	7446	21613	1384	38.7899	0.0619641	0.0643231	230.616	0.919171	1337	21577	86	111503	319516
1240	151.376	0.429519	0.420849	117.236	21.1919	259	603	109	5535	17565	1240	15.6879	0.0589284	0.0655462	113.108	0.436884	595	10097	39	122695	304853
497	171.548	0.0927759	0.889328	619.567	51.1194	506	5454	450	9542	30062	497	11.7325	0.00323439	0.0656371	697.032	0.147975	518	160154	34	142828	784650
4281	93.0957	0.161871	1.32063	183.205	39.1641	315	1946	416	10946	36274	4281	11.0339	0.0342453	0.0657895	167.572	0.377535	532	15535	35	155976	316593
3246	154.883	0.0888801	0.875556	576.453	44.8593	450	5063	394	9399	29994	3246	13.6794	0.00573397	0.0658915	510.628	0.192927	516	89990	34	122027	601839
2183	163.445	0.0531705	1.04074	859.846	47.5811	270	5078	281	5344	20168	2183	35.3286	0.0109936	0.066055	734.549	0.533413	1090	99149	72	99810	460955
3293	194.811	0.10583	0.704362	584.523	43.5719	619	5849	436	10279	34172	3293	31.2503	0.0161886	0.0662442	620.822	0.665771	1736	107236	115	179709	589881
9	103.3	0.0484656	1.21622	741.529	43.7091	259	5344	315	8111	24611	9	11.344	0.00292583	0.0663176	682.477	0.132423	573	195842	38	163404	979960
4192	181.114	0.195518	0.644269	303.535	38.2351	506	2588	326	9038	29117	4192	9.98346	0.00830171	0.0670103	334.907	0.186309	582	70106	39	188589	714862
4054	172.686	0.384448	0.489603	168.733	31.76	529	1376	259	9910	27849	4054	10.5043	0.0189699	0.0677291	128.682	0.16533	502	26463	34	154600	702284
1781	260.382	0.0874248	0.613181	935.539	50.1517	349	3992	214	4336	14572	1781	72.6271	0.0270278	0.0678225	731.056	1.34009	1961	72555	133	87348	338928
4237	148.156	0.475845	0.65736	105.583	33.0266	394	828	259	8603	26781	4237	8.96475	0.0232011	0.0682261	100.91	0.159733	513	22111	35	185120	748283
1601	353.038	0.0482611	0.853868	2159.46	88.9883	698	14463	596	6396	22872	1601	87.9228	0.0104499	0.0683362	2051.78	1.46519	5151	492923	352	189524	820425
6167	188.936	0.122006	0.375926	466.132	21.3793	540	4426	203	9246	32426	6167	25.9874	0.0147131	0.068343	422.55	0.424891	1551	105416	106	193074	851960
424	100.893	0.104194	1.24153	303.083	39.2067	236	2265	293	7567	25521	424	11.7544	0.00861624	0.0694981	280.29	0.16784	518	60119	36	142562	732478
4095	121.871	0.156073	0.770161	228.944	27.5194	248	1589	191	6583	23702	4095	7.67004	0.0202305	0.0696517	217.828	0.30694	402	19871	28	169552	311528
19	223.801	0.0302063	1.1853	2270.64	81.297	653	21618	774	9439	32513	19	23.9159	0.00336617	0.0699523	2406.43	0.566648	629	186859	44	85082	265174
440	171.729	0.196937	0.351111	294.519	20.365	450	2285	158	8477	26495	440	12.7761	0.0101418	0.0699816	256.768	0.182238	543	53541	38	137492	712093
3299	69.3248	0.0208066	2.39041	1048.07	52.1271	146	7017	349	6813	22864	3299	28.8681	0.00944671	0.0701635	997.448	0.661124	1468	155398	103	164506	532042
2478	99.8	0.110929	0.837037	227.057	21.0826	135	1217	113	4376	18304	2478	16.6336	0.0185344	0.0707692	213.182	0.279624	325	17535	23	63208	280896
2502	164.864	0.130498	0.959259	438.206	54.8552	540	4138	518	10596	32248	2502	20.2555	0.00963569	0.0709877	382.822	0.261855	324	33625	23	51746	299955
2087	407.254	0.0385828	0.936266	4280.13	154.614	1114	28873	1043	8849	23037	2087	93.3119	0.00887152	0.0713828	4033.34	2.55421	3124	352138	223	108305	298153
3756	173.084	0.0986974	0.771574	521.705	39.7291	394	3992	304	7364	26131	3756	13.2482	0.00584163	0.0715198	494.949	0.206785	783	134038	56	191196	924822
799	140.369	0.354795	0.563707	129.235	25.8471	259	730	146	5969	19290	799	17.0931	0.0262253	0.0718816	139.038	0.262101	473	18036	34	89519	442995
2850	195.346	0.0689818	0.872437	933.27	56.1663	439	6364	383	7270	23287	2850	32.2637	0.0100562	0.0720339	1033.81	0.748882	1652	164276	119	165642	542656
3184	131.769	0.0275114	1.10817	1544.16	47.0774	416	15121	461	10213	33441	3184	19.0954	0.00217538	0.0720721	1453.26	0.227849	666	306153	48	112829	719426
932	157.008	0.275717	0.370558	185.623	18.965	394	1429	146	8118	26290	932	7.85216	0.0083938	0.0724299	197.782	0.120242	428	50990	31	176331	880420
1719	356.838	0.214968	0.400926	510.533	44.0009	1080	5024	433	9791	33606	1719	63.4519	0.0691029	0.0725054	455.145	2.28043	4179	60475	303	213060	453750
5400	154.277	0.0703297	0.788462	613.191	34.0028	416	5915	328	8723	32942	5400	14.1419	0.00952804	0.0728863	555.169	0.385543	343	35999	25	78462	221440
3839	248.634	0.198238	0.688889	321.162	43.8591	180	908	124	2342	9655	3839	21.4326	0.019579	0.0728929	277.693	0.396314	439	22422	32	66262	275740
1004	183.035	0.109613	0.667426	543.561	39.7661	439	4005	293	7759	25162	1004	33.3869	0.029104	0.0734536	464.46	0.992921	776	26663	57	75190	196043
3819	188.954	0.0278573	1.51186	2262.96	95.3075	506	18164	765	8663	27411	3819	18.5505	0.00211615	0.0735123	2186.38	0.34012	857	404980	63	149451	632555
6340	448.493	0.141318	0.450472	1221.38	77.7524	1272	9001	573	9175	25167	6340	97.1242	0.0344049	0.0739097	1055.32	2.68353	6535	189944	483	217667	614655
3314	176.562	0.065426	1.07556	854.34	60.1193	450	6878	484	8245	27493	3314	21.7379	0.00561226	0.0740741	797.329	0.331467	810	144327	60	120543	618160
1945	194.137	0.23464	0.413507	286.883	27.8349	844	3597	349	14064	42818	1945	11.9504	0.0116037	0.0742706	227.851	0.196366	754	64979	56	204110	973897
3025	287.526	0.0443292	0.929797	1934.38	79.7297	641	14460	596	7212	25528	3025	69.7121	0.0071294	0.0745019	2035.61	1.08122	3463	485735	258	160701	814884
6648	156.008	0.0851064	0.969444	621.55	51.2816	360	4230	349	7465	23241	6648	12.579	0.00536959	0.0745614	582.803	0.233333	684	127384	51	175908	746421
4589	111.533	0.0895852	0.778325	381.69	26.6139	203	2266	158	5888	20274	4589	15.9008	0.00980458	0.0748299	320.341	0.235027	147	14993	11	29907	159833
2831	151.886	0.130576	0.519573	400.233	27.1534	281	2152	146	5985	18362	2831	21.9648	0.0184515	0.0753169	367.216	0.510324	1341	72677	101	197504	675874
4694	92.0323	0.137996	1.15753	196.865	31.4464	146	1058	169	5132	18353	4694	12.4619	0.0213747	0.0754717	132.809	0.214247	371	17357	28	96308	446310
5563	157.536	0.156694	0.595463	377.667	35.2385	529	3376	315	10863	30527	5563	19.676	0.013181	0.0754912	365.095	0.363288	967	73363	73	158988	686217
855	202.704	0.127932	0.346296	507.007	22.4616	540	4221	187	8618	28431	855	17.4542	0.00833609	0.0755442	460.944	0.290275	781	93689	59	144752	694114
3687	135.041	0.44591	0.5	100.014	22.2987	338	758	169	8097	25882	3687	10.3544	0.0478514	0.0756579	98.4923	0.356574	304	6353	23	94978	220276
5858	114.258	0.0792889	1.16014	525.02	48.2947	281	3544	326	7956	23052	5858	18.9675	0.0101296	0.0758157	478.936	0.367813	1042	102867	79	177718	733482
1936	122.07	0.0617466	1.09761	619.777	42.0047	461	7466	506	12217	41138	1936	15.1929	0.00463806	0.0760719	652.639	0.230267	723	155884	55	153947	815679
2874	245.638	0.0436471	1	1698.11	74.1175	371	8500	371	4886	17094	2874	18.8919	0.00377086	0.0762829	1582.11	0.4551	721	191203	55	123462	412713
1705	163.81	0.0428445	1.09763	1103.19	51.8801	338	7889	371	6675	24421	1705	31.4555	0.0160633	0.076412	1105.75	1.35723	903	56215	69	92868	173615
4132	224.702	0.085656	0.785714	944.9	63.5928	630	7355	495	9070	26582	4132	34.6226	0.00787969	0.0770083	1051.55	0.638083	1805	229070	139	168652	743926
4303	154.788	0.204178	0.739382	252.377	38.1003	518	2537	383	10826	34329	4303	18.1988	0.0355633	0.078478	265.496	0.740983	841	23648	66	149495	304177
4207	155.949	0.0328144	1.22867	1321.91	53.2969	293	8929	360	6078	23067	4207	15.2567	0.00575442	0.0786207	1470.59	0.665321	725	125990	57	153728	292573
3053	215.841	0.187358	0.341414	361.78	23.1419	495	2642	169	7419	24939	3053	13.8561	0.00877777	0.0786517	336.251	0.232141	712	81114	56	166231	823803
4490	226.45	0.113352	0.789757	543.696	48.6718	371	3273	293	5300	20558	4490	15.196	0.00686341	0.0790774	553.39	0.300346	607	88440	48	129221	545768
4322	131.935	0.131616	0.601423	321.9	25.4806	281	2135	169	6890	22650	4322	11.494	0.00979631	0.079258	267.975	0.208066	593	60533	47	166901	771417
4543	176.776	0.0623269	0.905556	912.436	51.4983	360	5776	326	6588	21618	4543	21.2739	0.00993318	0.0792752	884.893	0.696814	883	88894	70	134273	343062
5072	104.205	0.0589906	1.20741	668.568	47.6192	270	4577	326	8382	23379	5072	15.1009	0.00637336	0.0795756	602.218	0.305424	754	118305	60	161526	670873
2484	156.733	0.0586945	1.52336	741.004	66.2554	214	3646	326	4417	16803	2484	29.7844	0.0104819	0.0800712	634.574	0.5326	562	53616	45	61041	288538
5959	173.637	0.081363	0.519658	728.342	30.795	585	7190	304	10899	33712	5959	16.4984	0.0063551	0.0803639	711.748	0.363503	1319	207550	106	258629	995834
615	333.735	0.0600761	0.713333	1735.48	74.3726	900	14981	642	8724	29479	615	50.0595	0.00539859	0.0806175	1700.02	0.739884	2332	431965	188	150701	867732
362	138.304	0.187569	0.899408	246.745	41.6263	338	1802	304	7906	24940	362	15.0885	0.0130092	0.0810056	214.807	0.226367	358	27519	29	76756	437497
1818	181.512	0.115902	0.576792	429.915	28.7404	293	2528	169	5222	20081	1818	28.7812	0.0174192	0.0811124	460.752	0.651001	863	49543	70	97001	367203
2166	295.384	0.069213	0.625926	1358.76	58.8643	540	7802	338	5914	19609	2166	88.1839	0.0147552	0.0812047	1298.18	1.55547	2623	177768	213	96224	467636
4354	107.699	0.0415857	0.78972	847.983	27.8486	214	5146	169	6428	20724	4354	12.4603	0.0050769	0.0814332	771.059	0.318777	614	120940	50	159410	535640
4538	125.26	0.0621871	0.716102	603.742	26.886	236	3795	169	6095	21466	4538	13.3209	0.00495395	0.0814815	605.44	0.244388	135	27251	11	32785	153710
1950	75.9516	0.145619	1.59292	170.629	39.5789	113	776	180	4813	15531	1950	23.3036	0.0486726	0.0816641	119.534	0.475122	649	13334	53	90094	380943
4275	200.934	0.129983	0.388385	521.307	26.3175	551	4239	214	8871	27769	4275	28.7758	0.0145707	0.0817308	472.069	0.562174	832	57101	68	93534	413075
2313	178.862	0.342105	0.379808	175.032	22.7427	416	1216	158	7524	23725	2313	17.6746	0.030645	0.0817418	192.971	0.483386	1309	42715	107	239588	755927
4555	249.572	0.0589546	0.432892	1514.12	38.6419	529	8973	229	6857	20238	4555	23.6272	0.00394488	0.0831006	1606.75	0.52673	1432	363002	119	196067	771527
2582	188.176	0.195024	0.462415	295.535	26.652	439	2251	203	7547	26011	2582	8.79592	0.00759537	0.0833333	253.11	0.160204	528	69516	44	194190	937921
4465	135.36	0.213609	0.637097	191.917	26.1179	248	1161	158	5927	20659	4465	28.8916	0.0505253	0.0836855	193.253	0.817121	1183	23414	99	132461	413751
3653	183.601	0.108842	0.612346	503.017	33.5255	405	3721	248	7136	25262	3653	22.9229	0.00830456	0.0837253	536.014	0.372693	1063	128002	89	150016	815514
3130	210.741	0.338346	0.333333	170.878	19.272	405	1197	135	6217	23922	3130	24.8994	0.0661205	0.0838192	131.324	0.727822	1372	20750	115	178254	539590
4185	186.799	0.0669433	0.506739	789.666	26.7877	371	5542	188	6425	23967	4185	16.7808	0.0124351	0.084014	759.234	0.793188	857	68918	72	165212	309990
6157	145.153	0.0351221	1.08629	1206.1	46.0164	394	11218	428	8781	31763	6157	13.7493	0.00284218	0.0840237	1173.18	0.280167	845	297307	71	198816	865429
3373	210.67	0.058097	0.952278	1158.23	64.0787	461	7935	439	7079	23396	3373	42.0309	0.0112169	0.0844278	1128.72	1.06892	1066	95035	90	82047	287533
4172	168.222	0.041556	1.03056	1281.2	54.8683	360	8663	371	6923	23091	4172	18.0503	0.00807233	0.0844444	1237.11	0.84329	900	111492	76	161299	307771
5465	147.556	0.0944618	1.02792	560.036	54.379	394	4171	405	8638	25434	5465	28.0036	0.0131353	0.0845295	510.808	0.56716	1254	95468	106	144863	638250
1599	189.633	0.0639214	0.878706	901.103	50.6133	371	5804	326	6329	21996	1599	19.9168	0.00521361	0.0850168	872.814	0.386872	1188	227865	101	192962	891552
4580	129.588	0.0647689	1.04435	631.784	42.7349	248	3829	259	6191	20697	4580	13.3435	0.00488242	0.0850662	598.671	0.248646	529	108348	45	128251	618050
5154	146.484	0.0852262	0.703872	612.467	36.7409	439	5151	309	9695	28721	5154	11.0879	0.0085248	0.0855172	551.952	0.402383	725	85046	62	211525	526191
4242	120.012	0.114927	0.831361	310.608	29.6773	338	2941	281	9111	32335	4242	16.6539	0.0123407	0.0858586	301.767	0.31974	792	64178	68	153845	726281
949	194.768	0.0845267	0.766529	788.193	51.0688	484	5726	371	8039	24809	949	30.9744	0.00903763	0.0865094	760.728	0.594767	1653	182902	143	172641	821069
42	146.392	0.215466	0.726994	203.895	31.9386	326	1513	237	7204	25341	42	9.40191	0.00969043	0.0867052	173.67	0.14592	519	53558	45	178577	1053150
2521	176.099	0.0929112	0.693827	615.098	39.6519	405	4359	281	7440	24201	2521	21.9642	0.00699948	0.0870044	629.589	0.383412	908	129724	79	133735	703645
5673	157.193	0.269608	0.682828	211.145	38.8709	495	1836	338	10187	29695	5673	17.873	0.0392328	0.0870445	153.148	0.523	988	25183	86	178827	561548
4109	102.264	0.0441048	1.44554	615.194	39.222	101	2290	146	3195	12712	4109	18.8127	0.00763332	0.0875576	604.463	0.403994	217	28428	19	37315	160608
5365	200.459	0.156694	0.404537	425.646	26.9811	529	3376	214	8537	27086	5365	13.8224	0.00768156	0.0877193	400.113	0.269604	627	81624	55	146743	696668
1745	134.46	0.0720529	0.970414	638.263	44.6281	338	4691	328	8132	25099	1745	19.9273	0.0146711	0.0880196	613.726	0.792529	1227	83634	108	199191	465371
2985	289.798	0.256654	0.306173	374.487	29.4274	405	1578	124	4521	14390	2985	66.3771	0.0492613	0.0880558	361.739	1.56913	1147	23284	101	55901	219813
960	183.113	0.658858	0.375556	93.4398	23.1205	450	683	169	7950	24962	960	14.8478	0.0301736	0.0883117	106.512	0.283821	770	25519	68	167766	818191
262	138.619	0.130351	0.733728	401.555	38.4056	338	2593	248	7888	22052	262	13.5245	0.0135586	0.0883281	386.915	0.463371	634	46760	56	151650	412714
4591	167.3	0.0833333	1	614.32	51.1933	315	3780	315	6091	21013	4591	13.2744	0.00414342	0.0887097	663.408	0.243845	124	29927	11	30219	154054
75	168.174	0.179079	0.525701	307.53	28.9516	428	2390	225	8233	26540	75	25.0791	0.0128457	0.088748	333.721	0.380451	1262	98243	112	162788	1005329
3689	139.97	0.164869	0.892523	238.765	35.1341	214	1298	191	4946	18565	3689	15.4998	0.0367598	0.0887728	126.09	0.411463	383	10419	34	79937	282187
4542	180.107	0.169254	0.831361	327.275	46.0512	338	1997	281	6071	20838	4542	20.7926	0.0156904	0.0888889	300.667	0.419342	315	20076	28	49009	228025
3886	183.34	0.298883	0.579439	212.335	36.773	428	1432	248	7552	23031	3886	13.8011	0.0127274	0.0888889	226.202	0.255906	720	56571	64	168769	854060
2216	154.846	0.371901	0.438889	131.164	21.409	360	968	158	7521	25203	2216	16.8338	0.0639889	0.0894661	52.4361	0.300189	693	10830	62	133176	705324
1623	168.661	0.113165	0.644699	450.966	32.9012	349	3084	225	6694	23354	1623	22.9068	0.0137878	0.0895807	435.174	0.53749	1574	114159	141	222287	895856
5734	114.711	0.147469	1.23077	256.772	46.6043	338	2292	416	9532	30483	5734	10.1021	0.0120025	0.0902778	269.577	0.292102	576	47990	52	184452	607938
1034	194.805	0.0535897	1.21587	1078.63	70.2818	315	5878	383	5231	18610	1034	13.1561	0.00284164	0.0909091	1092.94	0.282342	374	131614	34	91964	411240
407	145.577	0.0700695	0.765013	628.71	33.7014	383	5466	293	8511	29690	407	18.6297	0.00526153	0.0911111	722.011	0.34612	900	171053	82	156283	809054
6213	130.298	0.0966196	0.720627	480.907	33.484	383	3964	276	9509	28149	6213	12.0409	0.0083271	0.0911392	497.832	0.377819	790	94871	72	212247	650791
5825	163.643	1.05679	0.369159	57.2039	22.3166	428	405	158	8461	24178	5825	9.63602	0.0490352	0.0916442	48.6338	0.21855	371	7566	34	124552	531274
4695	106.55	0.114991	0.649215	259.377	19.3635	191	1661	124	5799	21869	4695	10.0883	0.0151367	0.0916442	236.079	0.327485	371	24510	34	118968	354550
1470	204.15	0.0594573	0.991453	1217.18	71.7515	585	9839	580	9270	27605	1470	31.2299	0.0125409	0.0918622	1124.74	1.29574	2003	159717	184	207484	484942
1257	228.532	0.28754	0.714286	306.713	62.9945	630	2191	450	8918	24395	1257	35.5056	0.0509406	0.0918647	308.893	1.44551	2188	42952	201	199354	474860
400	174.299	0.300361	0.675481	178.381	36.1914	416	1385	281	7721	26515	400	22.9841	0.0268722	0.0920188	174.82	0.432288	1065	39632	98	149898	774186
5840	198.964	0.326613	0.0839506	197.344	5.41104	405	1240	34	6585	21458	5840	17.6267	0.0330956	0.0920666	146.918	0.447659	1021	30850	94	187383	717084
3935	139.306	0.227273	0.723457	231.6	38.0802	405	1782	293	9405	26276	3935	16.3807	0.0174241	0.0924574	227.859	0.367078	822	47176	76	162336	707043
1234	186.727	0.151419	0.418417	471.05	29.8439	619	4088	259	10724	29637	1234	21.1405	0.0196319	0.0926059	476.208	0.865761	1393	70956	129	213162	508842
2398	252.171	0.222144	0.714286	369.711	58.6635	315	1418	225	4041	13098	2398	16.3131	0.00913007	0.0927419	385.194	0.32616	248	27163	23	49180	240818
3540	225.233	0.28337	0.262548	249.565	18.5672	259	914	68	3720	12507	3540	52.4896	0.0633791	0.0928726	257.806	1.51749	1852	29221	172	114141	387073
5498	149.059	0.0514969	1.65944	1042.31	89.0718	461	8952	765	10005	29330	5498	33.6482	0.00848682	0.0928793	984.367	0.775926	1615	190295	150	155269	660178
3553	188.398	0.0711013	0.851111	851.564	51.5324	450	6329	383	7727	25381	3553	21.277	0.00544643	0.0929705	773.738	0.391789	882	161941	82	134101	714749
1882	173.377	0.0548112	1.03175	1053.66	59.5858	630	11494	650	11755	37253	1882	23.9971	0.0108739	0.0929779	1014.81	1.026	1538	141440	143	207335	475969
762	220.031	0.261427	0.242331	277.771	17.5974	326	1247	79	4793	15331	762	28.0631	0.0545196	0.0934066	208.533	1.06195	728	13353	68	83921	218673
6837	145.157	0.0500576	1.14803	1009.21	57.9968	304	6073	349	6775	20550	6837	9.34659	0.00239818	0.0934066	1097.03	0.24574	364	151782	34	125986	472490
1697	143.247	0.040937	0.877778	1083.94	38.9497	180	4397	158	4065	13853	1697	13.8579	0.00332722	0.0938776	1126.97	0.352011	245	73635	23	57193	223132
4069	150.267	0.127843	0.485175	395.954	24.5595	371	2902	180	7987	25029	4069	16.7005	0.0127002	0.0940803	320.187	0.382572	946	74487	89	183247	794452
1340	261.792	0.117334	0.58885	712.387	49.2205	574	4892	338	7093	23451	1340	24.1662	0.0170137	0.0940841	566.832	0.907338	1403	82463	132	187812	496816
6079	173.012	0.229299	0.625926	272.483	39.1079	540	2355	338	10097	29515	6079	14.33	0.0181803	0.0942761	241.072	0.413191	891	49009	84	201144	694255
5755	161.548	0.0593966	1.02506	851.446	51.8402	439	7391	450	8791	29644	5755	26.2892	0.00884914	0.0947647	973.334	0.816226	1509	170525	143	185689	598297
1130	204.779	0.0776745	0.622699	816.263	39.4809	326	4197	203	5150	17559	1130	18.4681	0.0122527	0.0948276	684.279	0.795056	696	56804	66	121916	283489
2201	199.818	0.175878	0.84585	362.17	53.8786	506	2877	428	8192	27128	2201	11.51	0.0055779	0.0951374	381.235	0.202308	473	84799	45	132941	759606
4134	253.799	0.198384	0.375926	400.501	29.8684	540	2722	203	6883	23210	4134	22.3942	0.0281923	0.0953191	475.708	1.27835	1175	41678	112	169737	299197
2642	176.479	0.116623	0.680529	537.601	42.6668	529	4536	360	9697	28814	2642	17.4067	0.00820028	0.0955631	389.903	0.305547	586	71461	56	108907	625897
86	149.618	0.0547967	0.805158	955.966	42.1772	349	6369	281	7546	22752	86	18.5405	0.00510421	0.095672	926.956	0.452658	878	172015	84	153196	633721
3740	187.406	0.314695	0.635535	203.726	40.7452	439	1395	279	7578	23384	3740	25.7321	0.0640101	0.0957746	177.83	1.09019	710	11092	68	89260	213008
4761	199.397	0.428947	0.346626	163.284	24.2778	326	760	113	5289	15895	4761	24.3084	0.0394819	0.0958005	145.262	0.549436	762	19300	73	101408	453729
2728	133.886	0.286963	0.827411	141.442	33.5834	394	1373	326	9520	33150	2728	17.3823	0.0341877	0.0962627	112.787	0.371183	883	25828	85	164334	782025
42	115.917	0.149077	1.28571	247.238	47.3883	315	2113	405	8791	29186	42	19.3499	0.0254205	0.0963597	263.667	0.645855	467	18371	45	78075	237940
2187	185.953	0.0443852	1.23499	1363.06	74.7165	383	8629	473	6663	21619	2187	16.5461	0.00223413	0.0963597	1430.15	0.307883	467	209030	45	91305	499133
540	67.4473	0.0398831	1.94241	649.578	50.3223	191	4789	371	9161	25177	540	20.0569	0.00831221	0.0964539	618.184	0.495626	705	84815	68	113710	468539
3477	98.4679	0.227733	0.648889	154.319	22.8042	225	988	146	7392	21864	3477	13.6026	0.0310434	0.0968718	135.721	0.408147	991	31923	96	235681	803242
5882	147.825	0.185326	0.959044	234.928	41.7551	293	1581	281	6412	22982	5882	23.7416	0.0183546	0.0976923	340.811	0.611111	1300	70827	127	177136	709701
2940	235.4	0.134834	0.789392	535.77	57.0256	641	4754	506	8809	30302	2940	17.2054	0.00778326	0.0978723	511.585	0.38971	1175	150965	115	220926	1007741
3173	161.452	0.0287013	1.29284	1800.01	66.7916	461	16062	596	9237	30473	3173	22.4078	0.002391	0.0979192	1653.98	0.387237	817	341698	80	117950	705511
2717	72.4341	0.0560452	0.725806	433.115	17.6182	248	4425	180	11076	34890	2717	24.1293	0.0185811	0.0979203	422.57	0.768853	1154	62106	113	154716	501910
5176	266.45	0.14484	0.294425	578.485	24.6692	574	3963	169	6969	23395	5176	15.2371	0.00633706	0.0983827	547.579	0.341391	742	117089	73	157535	730231
1113	233.409	0.974943	0.235981	79.3304	18.2514	428	439	101	5932	18898	1113	24.9843	0.109369	0.0989761	56.5618	0.612279	586	5358	58	75876	323497
3208	120.818	0.0675643	0.800712	554.263	29.9854	281	4159	225	7524	25625	3208	17.3252	0.0100453	0.0995575	577.163	0.577214	904	89992	90	168797	532471
1538	141.364	0.11135	0.783784	366.303	31.9689	259	2326	203	5927	21685	1538	16.4178	0.0102889	0.0996169	368.207	0.377392	1044	101469	104	205712	941093
4017	140.524	0.0910445	0.815421	586.637	43.5517	428	4701	349	9853	27366	4017	14.9367	0.00765021	0.099734	457.53	0.349088	752	98298	75	162869	733696
5841	155.192	0.0226733	1.51253	2305.16	79.0531	439	19362	664	9151	28684	5841	26.6573	0.00436423	0.0997783	2139.06	0.931465	1804	413360	180	218925	659927
2763	258.26	0.0922385	0.764808	823.352	58.0832	574	6223	439	7190	25811	2763	23.7997	0.00744832	0.100113	829.466	0.618511	1768	237369	177	240317	977274
918	153.657	0.337335	0.882562	140.555	41.8459	281	833	248	5916	20239	918	14.2789	0.0281272	0.100737	118.058	0.334513	407	14470	41	92209	418565
217	138.346	0.0594132	0.898773	769.279	41.0787	326	5487	293	7623	24358	217	11.1046	0.0034747	0.10087	754.095	0.264304	575	165482	58	167510	749403
3625	114.933	0.0357535	1.30717	920.226	43.0075	293	8195	383	8247	30412	3625	13.4823	0.00247059	0.10099	908.845	0.226759	505	204405	51	121172	768055
1659	148.116	0.0564087	0.789757	1012.42	45.1023	371	6577	293	8103	22185	1659	14.4886	0.00805019	0.101576	806.321	0.659334	571	70930	58	127492	300409
6343	149.071	0.0623198	1.24199	704.596	54.5362	281	4509	349	6098	21854	6343	33.7034	0.0151546	0.10175	769.801	1.18701	2172	143323	221	208478	635811
2291	166.524	0.0660356	1.11263	721.472	53.0088	293	4437	326	5692	21002	2291	18.8811	0.00564456	0.101796	763.883	0.438923	334	59172	34	57226	264533
5315	151.646	0.197038	0.742597	246.329	36.0428	439	2228	326	9365	30888	5315	18.4629	0.0339384	0.10199	222.677	0.770769	1206	35535	123	211311	544969
1082	167.907	0.0906997	0.892063	551.488	44.6208	315	3473	281	6069	21506	1082	26.6212	0.0121314	0.102122	549.653	0.680954	754	62153	77	91626	386157
1059	228.667	0.261934	0.5	269.675	35.3185	428	1634	214	6055	20692	1059	23.806	0.0208713	0.10241	262.188	0.560405	664	31814	68	90231	414378
3372	241.669	0.0915356	0.629344	818.287	47.1393	518	5659	326	6934	23617	3372	34.2391	0.00859808	0.102428	810.938	0.714179	1318	153290	135	124528	645531
1180	213.144	0.09605	0.698225	592.719	39.7504	338	3519	236	5130	20275	1180	19.3441	0.0147086	0.102528	584.293	0.881142	712	48407	73	119071	282923
724	169.086	0.0580823	1.20868	920.796	64.6425	484	8333	585	9260	30905	724	16.4733	0.00409294	0.102564	871.487	0.365839	702	171515	72	137858	672097
2956	121.989	0.214652	1.07509	200.373	46.2399	293	1365	315	7770	23264	2956	11.3032	0.0173878	0.102804	118.687	0.212157	428	24615	44	122495	708254
4690	193.198	0.0446429	1.16667	1297.19	67.5622	270	6048	315	4521	15922	4690	15.17	0.00318945	0.102913	1110.7	0.364572	515	161470	53	109824	496461
3997	251.764	0.0894608	1.08219	822.018	79.5826	146	1632	158	1876	6780	3997	39.4224	0.0157841	0.103	712.581	1.15848	1000	63355	103	82060	303625
3488	196.452	0.150123	0.703947	390.126	41.2281	304	2025	214	5006	17726	3488	13.2673	0.00910559	0.103448	374.495	0.352759	203	22294	21	49498	203298
7098	105.066	0.0760899	0.836299	451.398	28.7242	281	3693	235	8652	27939	7098	13.595	0.00753657	0.10352	419.387	0.327198	966	128175	100	229865	1043709
2882	154.086	0.110343	0.704961	435.293	33.8603	383	3471	270	8041	27231	2882	15.3319	0.00867937	0.104128	427.223	0.386107	1066	122820	111	224924	981759
5859	253.778	0.137419	0.372822	640.869	32.8336	574	4177	214	7317	22258	5859	27.4588	0.0127772	0.104275	578.947	0.771353	1544	120840	161	181903	712792
5020	149.749	0.0833171	0.841121	673.792	47.2192	428	5137	360	9246	26036	5020	16.3407	0.00651735	0.104444	609.51	0.414895	900	138093	94	178175	773716
5387	214.949	0.0363562	1.29725	1911.24	90.1402	619	17026	803	9316	30422	5387	20.2306	0.00427812	0.104673	1885.24	0.844215	535	125055	56	85550	226530
727	245.99	0.0864198	0.757412	830.534	54.363	371	4293	281	4879	17652	727	19.1595	0.0115201	0.105066	712.966	0.86295	533	46267	56	89995	221612
4895	245.03	0.0374549	0.888889	1847.89	61.5223	405	10813	360	5347	19983	4895	16.8125	0.00193364	0.10559	1647.28	0.33633	322	166525	34	61958	345226
460	156.703	0.0488737	1.15364	1186.58	66.9025	371	7591	428	7659	21847	460	19.6089	0.0052938	0.105853	1128.05	0.63212	803	151687	85	132476	459209
683	143.459	0.027959	1.87778	1430.15	75.0842	180	6438	338	4059	15373	683	17.8998	0.00341892	0.10586	1306.78	0.47296	529	154727	56	95605	404347
6182	156.123	0.0609118	1.07055	1013.25	66.0736	326	5352	349	6755	18038	6182	19.9073	0.00822213	0.105974	883.85	0.77013	1406	171002	149	228479	660714
2096	176.213	0.0967507	0.829819	599.845	48.1589	664	6863	551	12190	39072	2096	20.87	0.00773426	0.106045	561.439	0.460479	943	121925	100	146172	741619
7159	120.866	0.145698	0.377778	315.374	17.3587	315	2162	119	8431	23411	7159	11.5825	0.00715447	0.106061	288.337	0.218792	660	92250	70	184339	1092589
3751	197.194	0.0772401	0.934783	861.808	62.2249	506	6551	473	8301	25959	3751	11.9629	0.00301847	0.106145	912.167	0.292256	716	237206	76	193620	888059
6850	208.271	0.470516	0.381201	140.013	25.1128	383	814	146	5949	19854	6850	8.38389	0.0135924	0.106583	157.411	0.228043	319	23469	34	123089	509154
1655	124.77	0.082007	0.888158	502.058	36.5675	304	3707	270	7882	25215	1655	21.9051	0.0205044	0.106716	518.436	1.13441	1087	53013	116	160531	349203
2881	185.316	0.0557454	1.23679	1020.22	70.3392	473	8485	585	8257	28402	2881	20.2421	0.00430919	0.107072	1167.54	0.538699	1513	351110	162	241801	1026977
5137	176.812	0.0570463	0.466667	1064.98	28.3515	540	9466	252	9880	30354	5137	9.61807	0.00349059	0.107266	1028.69	0.385164	289	82794	31	97204	274857
2424	132.723	0.138675	1.04074	291.151	42.0202	270	1947	281	6581	22837	2424	12.8815	0.0121295	0.107477	231.049	0.301203	214	17643	23	53743	260771
588	153.119	0.0839818	1.25869	548.106	57.9386	259	3084	326	5472	19215	588	10.7806	0.0043719	0.107477	509.058	0.239193	214	48949	23	64216	328373
4317	147.9	0.0332441	1	1475.63	49.0559	236	7099	236	5162	16429	4317	23.1797	0.00578043	0.107579	1368.28	0.850871	1227	212268	132	171242	529786
883	184.639	0.361239	0.463492	165.108	27.6442	315	872	146	5519	18036	883	15.7784	0.0187387	0.107623	185.394	0.373888	446	23801	48	91442	438421
4845	161.545	0.230769	0.250794	223.604	12.9412	315	1365	79	6308	20847	4845	12.4438	0.0116197	0.10775	240.496	0.301107	529	45526	57	137524	646462
3838	111.848	0.0247669	2.13189	1081.65	57.1115	417	16837	889	12061	53158	3838	19.6493	0.0046153	0.107811	973.562	0.484425	1818	393907	196	299310	1381722
6256	161.264	0.123626	0.714286	489.972	43.2668	315	2548	225	6319	17759	6256	20.5824	0.0158457	0.107958	487.234	0.833499	1445	91192	156	227115	639161
997	137.583	0.179882	0.851974	210.856	32.3147	304	1690	259	7148	27371	997	10.2016	0.0100536	0.108108	202.264	0.219834	518	51524	56	164261	869924
2086	153.792	0.0522822	0.857143	958.979	42.975	630	12050	540	13252	42911	2086	15.122	0.00302836	0.108815	1065.86	0.351236	726	239734	79	155311	768102
3022	103.558	0.180824	0.761566	186.279	25.6524	281	1554	214	8778	28489	3022	18.5475	0.0247346	0.10883	191.487	0.515457	487	19689	53	84941	351136
6284	257.389	0.132082	0.0862944	571.337	6.51206	394	2983	34	4952	17830	6284	14.516	0.00898915	0.108853	496.205	0.485534	689	76648	75	153549	527510
3258	68.1212	0.032235	1.51111	551.456	26.8618	45	1396	68	2137	8645	3258	9.99098	0.00522639	0.108911	493.099	0.280679	101	19325	11	32703	133837
3015	160.352	0.253756	0.519737	160.728	21.1978	304	1198	158	6133	25454	3015	16.2008	0.0178106	0.109471	186.343	0.363322	813	45647	89	162341	836546
1600	173.013	0.0719581	0.85968	921.089	56.9795	563	7824	484	10527	29008	1600	14.0148	0.00721946	0.109499	982.325	0.776551	758	104994	83	174967	365006
3131	219	0.0569468	0.904863	1116.34	57.5237	473	8306	428	6987	25409	3131	17.0104	0.00330523	0.109524	1070.24	0.387428	840	254143	92	159749	810938
4801	156.787	0.162198	0.407258	284.351	18.7832	248	1529	101	5117	18363	4801	16.6483	0.0151121	0.109641	264.385	0.438063	529	35005	58	102792	452151
715	126.994	0.0843642	0.865385	541.615	39.542	416	4931	360	10597	31091	715	18.8302	0.00679311	0.10971	575.743	0.429085	793	116736	87	136236	692416
3175	158.148	0.0169081	1.73319	3256.85	95.4418	461	27265	799	9430	28589	3175	24.4613	0.00254579	0.110461	3237.93	0.910538	1367	536966	151	180785	566331
2051	159.651	0.110024	0.666667	467.24	34.2719	270	2454	180	5471	17936	2051	20.068	0.0105511	0.110577	451.497	0.526767	416	39427	46	67060	298215
60	93.1978	0.0449251	0.722222	706.001	22.9069	270	6010	195	9372	29071	60	19.2033	0.0110408	0.110672	619.712	0.757232	506	45830	56	85241	252552
1841	161.11	0.137312	0.420561	418.024	24.14	428	3117	180	8594	25464	1841	19.6478	0.0102186	0.110672	353.64	0.399937	759	74276	84	124969	717263
3246	124.03	0.157392	0.314534	263.655	13.0522	461	2929	145	12024	37938	3246	16.5974	0.0243992	0.110727	204.629	0.552834	867	35534	96	168987	593019
5650	243.849	0.112465	0.440497	710.447	35.1959	563	5006	248	7469	24063	5650	28.9787	0.0100166	0.110843	751.719	0.834612	1245	124294	138	138984	564658
1284	116.522	0.0759494	1.08519	552.009	45.4961	270	3555	293	7496	21993	1284	13.4173	0.00456106	0.110895	570.994	0.288807	514	112693	57	123929	673994
1550	134.76	0.11992	0.25	383.217	11.4889	360	3002	90	8642	26752	1550	33.9324	0.0485761	0.111009	309.02	1.66636	1090	22439	121	103917	247975
3502	200.171	0.0624743	1.07237	927.413	62.1325	304	4866	326	4913	17918	3502	15.372	0.00438169	0.111111	890.293	0.433442	270	61620	30	56821	236363
4246	166.007	0.129595	0.644699	420.3	35.1161	349	2693	225	6801	21881	4246	22.5071	0.0365114	0.111304	343.942	1.39774	1150	31497	128	165292	312734
1460	115.719	0.0330258	1.26349	1181.14	49.2864	315	9538	398	8806	27577	1460	23.1655	0.00881425	0.111333	1173.45	1.15153	1500	170179	167	209471	495257
1851	132.595	0.0788672	0.911197	566.894	40.739	259	3284	236	6319	19783	1851	11.1853	0.00526838	0.111406	547.47	0.321324	754	143118	84	218072	892740
2627	169.291	0.109536	0.515228	439.742	24.8172	394	3597	203	7529	27934	2627	13.4444	0.00651469	0.111543	451.905	0.328386	771	118348	86	185519	894344
2204	188.298	0.211709	0.777778	290.08	47.7654	405	1913	315	6958	22521	2204	22.2863	0.0157973	0.111607	300.745	0.53024	672	42539	75	97545	483036
3484	165.727	0.121885	0.248889	384.936	11.6774	225	1846	56	4392	16377	3484	25.9168	0.0206126	0.11215	308.532	0.713233	428	20764	48	53424	229827
5229	156.041	0.0998935	0.939609	521.032	48.9046	563	5636	529	11672	36940	5229	32.9387	0.0240201	0.112459	497.828	1.34477	907	37760	102	89079	259026
4805	141.881	0.113845	0.669492	398.744	30.3915	236	2073	158	5381	17754	4805	16.5854	0.010261	0.112648	372.983	0.431123	506	49313	57	98696	451506
2226	136.08	0.0811938	0.545455	586.612	25.9796	506	6232	276	12029	36280	2226	12.7245	0.00446027	0.112732	590.609	0.296968	754	169048	85	191692	977464
6484	224.318	0.0469675	0.791322	1657.48	61.6025	484	10305	383	6980	21232	6484	10.8353	0.00253634	0.112732	1567.29	0.44813	754	297279	85	225116	647747
1102	155.128	0.233965	0.616188	228.963	33.0087	383	1637	236	7987	24416	1102	16.2549	0.019578	0.112963	281.428	0.622401	540	27582	61	107469	334695
4277	59.0219	0.146296	1.43038	128.196	26.8262	79	540	113	4330	14385	4277	10.4778	0.032705	0.1133	102.294	0.379051	203	6207	23	62676	207215
4540	158.279	0.0127071	2.27914	3973.33	115.072	326	25655	743	6663	22050	4540	19.3856	0.00107492	0.1133	4194.69	0.510864	203	188852	23	33876	153749
3500	115.41	0.129823	0.655556	280.022	23.8317	360	2773	236	10091	33818	3500	11.9018	0.00839168	0.113984	298.806	0.285812	851	101410	97	231308	1158995
2825	149.029	0.0855134	0.851974	578.8	42.1685	304	3555	259	6599	20975	2825	27.5002	0.0137968	0.114141	590.222	0.929471	990	71756	113	116459	415177
3946	158.048	0.0161369	1.90258	2510.64	77.0807	698	43255	1328	14287	58836	3946	34.0551	0.00316063	0.114322	2414.61	0.872468	3149	996321	360	299133	1409106
2228	128.359	0.118343	0.655556	386.791	30.0074	360	3042	236	9073	26858	2228	16.4437	0.0174537	0.1144	329.211	0.657336	1250	71618	143	245915	742914
3475	172.347	0.0182991	1.81462	3002.81	99.7112	383	20930	695	7189	23803	3475	31.9098	0.003404	0.11451	3009.88	1.17323	2288	672150	262	231956	762618
5229	170.097	0.110427	0.557851	591.151	36.4159	484	4383	270	9205	25320	5229	16.0097	0.00677358	0.114706	544.905	0.423375	680	100390	78	137404	629159
2970	138.455	0.0282569	1.72699	1445.19	70.5247	326	11537	563	7617	27262	2970	18.7175	0.00274704	0.114943	1446.24	0.45665	870	316705	100	150365	747836
506	92.4026	0.0797956	1.16256	359.147	33.3171	203	2544	236	7107	24190	506	15.7199	0.0104821	0.115174	370.849	0.447713	1094	104368	126	225135	961082
1733	169.604	0.0169265	2.10837	2665.37	95.1204	203	11993	428	3872	15366	1733	27.4531	0.00277718	0.115523	2685.51	0.861591	554	199483	64	65282	253670
262	113.772	0.131863	0.882562	289.439	33.6841	281	2131	248	7990	25143	262	8.93306	0.00812597	0.115556	256.572	0.240921	450	55378	52	162962	737086
4722	133.916	0.0823265	0.959044	512.978	40.502	293	3559	281	7078	23693	4722	14.5572	0.0144529	0.115681	469.06	0.784238	389	26915	45	86446	195955
4212	110.184	0.0516648	1.24889	602.655	38.8854	225	4355	281	6606	24678	4212	11.3506	0.0101294	0.115942	611.272	0.717891	552	54495	64	157324	304448
2888	72.8856	0.0325752	2.19527	664.879	47.5463	169	5188	371	7501	26647	2888	16.1507	0.00811724	0.116041	544.688	0.513059	293	36096	34	58688	226309
1198	161.501	0.141298	0.521236	358.907	26.4334	259	1833	135	5188	17441	1198	11.0314	0.00723886	0.116041	301.217	0.253024	293	40476	34	85923	458890
2735	263.696	0.00958594	2.70917	8398.51	218.109	698	72815	1891	8563	29608	2735	31.2455	0.00134302	0.116425	8335.95	1.30342	1589	1183153	185	164517	484704
6357	87.0718	0.0750151	1.72581	415.822	53.833	248	3306	428	9214	27151	6357	16.2104	0.0123627	0.116496	456.283	0.657142	1073	86793	125	214132	649592
1653	187.816	0.0887231	0.714953	724.991	45.9882	428	4824	306	7372	22723	1653	11.5554	0.00793213	0.116505	720.145	0.665508	618	77911	72	173013	369462
4782	163.646	0.122343	0.737452	453.122	40.8815	259	2117	191	5120	15955	4782	10.3692	0.00621307	0.116564	370.963	0.268661	326	52470	38	101706	483027
4213	135.609	0.0714804	1.14213	689.025	56.2521	394	5512	450	9399	27319	4213	11.2147	0.00447267	0.116641	669.574	0.349314	643	143762	75	185480	733223
4106	261.149	0.0650087	0.580537	1323	49.9299	596	9168	346	7383	23665	4106	42.3701	0.0175334	0.116877	1439.19	2.94927	2139	121996	250	163315	289479
377	176.55	0.423456	0.334038	149.222	21.1075	473	1117	158	8667	25563	377	17.989	0.0324915	0.116985	119.947	0.455923	889	27361	104	159871	778991
4740	171.484	0.188844	0.562278	294.683	31.2903	281	1488	158	5301	17244	4740	7.22164	0.00622651	0.117117	270.873	0.19753	222	35654	26	99447	449504
2504	146.15	0.0427321	1.57682	1106.06	74.5272	371	8682	585	8212	26806	2504	27.975	0.00763324	0.11726	1094.06	0.979265	1825	239086	214	211041	746283
6581	139.906	0.0682866	1.10123	735.87	55.3367	326	4774	359	7538	22155	6581	23.6722	0.0118739	0.117264	722.836	1.00646	1535	129275	180	209770	610753
4690	231.153	0.0840598	0.750617	785.631	49.5707	405	4818	304	5668	20943	4690	18.2082	0.00989322	0.117564	638.468	0.742592	706	71362	83	125433	381697
1960	146.228	0.183376	0.788162	265.675	38.3981	642	3501	506	14203	45002	1960	7.58357	0.0062978	0.117647	253.574	0.187876	476	75582	56	203052	1017898
3111	122.308	0.0473373	0.956731	883.665	40.0203	416	8788	398	11003	33962	3111	13.0334	0.00530853	0.11796	795.42	0.498088	1314	247526	155	326147	1062711
5707	89.9527	0.120353	0.942408	217.428	24.661	191	1587	180	6869	24926	5707	13.5382	0.0222277	0.118056	180.919	0.474753	720	32392	85	172046	611425
2113	167.686	0.28	0.606349	193.38	32.8316	315	1125	191	6077	19867	2113	13.9396	0.0285793	0.118072	112.004	0.377948	415	14521	49	96310	442747
2226	135.998	0.237212	0.425876	197.254	19.9272	371	1564	158	8825	27077	2226	10.999	0.0119932	0.118451	161.162	0.228948	439	36604	52	129118	775633
5559	168.722	0.185737	0.537961	303.692	30.3447	461	2482	248	8839	27910	5559	22.5486	0.0182904	0.118467	313.329	0.678926	1148	62765	136	164701	684081
3646	256.472	0.0650964	0.740132	1233.84	59.4464	608	9340	450	7669	25851	3646	15.685	0.00224556	0.118477	1333.89	0.354877	709	315734	84	146230	808339
6326	152.446	0.0485329	1.12894	956.317	52.3973	349	7191	394	7406	25679	6326	14.6541	0.00511496	0.118661	1015.39	0.616285	986	192768	117	217666	648327
2689	180.754	0.106383	0.344444	516.763	18.9357	360	3384	124	6443	22363	2689	17.7021	0.00815968	0.11869	476.644	0.461619	733	89832	87	133953	643617
3514	103.547	0.0322119	1.50123	771.163	37.2916	405	12573	608	12653	55678	3514	13.332	0.00433333	0.11931	735.151	0.380079	1450	334616	173	351842	1554394
3316	97.0569	0.0159378	3.32384	1946.52	103.117	281	17631	934	9366	30932	3316	19.5686	0.00206093	0.119363	2089.78	0.514084	754	365854	90	124648	597859
658	102.535	0.179787	0.668639	174.055	20.9237	169	940	113	5332	18443	658	13.1899	0.0214197	0.119454	124.774	0.319255	293	13679	35	71862	374387
2823	271.704	0.0985145	0.663492	918.799	60.056	630	6395	418	7501	23769	2823	33.4577	0.0112645	0.119651	931.633	1.25567	1262	112033	151	122022	410669
6639	134.875	0.0459653	1.5	974.151	67.1656	270	5874	405	6476	20592	6639	21.0618	0.00666975	0.119658	833.169	0.664941	1170	175419	140	179707	719009
2533	147.103	0.0657498	0.710602	722.875	33.7741	349	5308	248	7675	25076	2533	17.0005	0.00528508	0.120117	727.05	0.461551	1024	193753	123	194855	910070
2262	214.528	0.0336051	1.33333	2176.57	97.525	540	16069	720	8143	25212	2262	11.7336	0.0011024	0.120219	2136.9	0.283199	549	498006	66	151362	795868
6609	173.613	0.0932161	0.636119	665.151	39.4411	371	3980	236	6913	20434	6609	10.3465	0.00469074	0.120385	615.794	0.347736	623	132815	75	194791	736550
4905	97.6893	0.10138	0.764398	305.908	23.7063	191	1884	146	6325	21032	4905	9.39535	0.00577441	0.120419	312.192	0.217081	191	33077	23	65765	361822
5460	136.668	0.0339171	0.964953	1384.14	45.3008	428	12619	413	10131	31134	5460	16.9859	0.00556744	0.120455	1253.78	0.840814	440	79031	53	83799	215262
5706	211.996	0.196405	0.651413	367.705	47.0445	743	3783	484	11338	35134	5706	51.1337	0.04884	0.120525	333.183	1.96125	2821	57760	340	178472	592019
4333	146.776	0.237973	0.757412	241.725	43.5694	371	1559	281	8177	22025	4333	14.8355	0.0122017	0.120643	273.63	0.402799	746	61139	90	162671	763037
134	193.932	0.0674037	0.820046	933.71	51.6099	439	6513	360	7323	23821	134	13.6276	0.0025904	0.120805	913.763	0.285948	745	287600	90	176853	1074845
6558	145.403	0.0584334	1.24233	882.663	64.0757	326	5579	405	7253	21585	6558	14.3452	0.00616869	0.120856	835.002	0.62251	935	151572	113	210853	619901
325	142.263	0.38985	0.233728	117.12	10.6719	338	867	79	7686	25280	325	11.01	0.0317646	0.121673	87.1473	0.336815	789	24839	96	231826	973354
136	165.483	0.0285467	1.75705	1861.88	93.3879	461	16149	810	9012	29620	136	27.7606	0.00350261	0.121702	1891.26	0.806193	1857	530176	226	216400	957327
4147	174.923	0.0745763	1	760.529	56.7175	484	6490	484	8951	29142	4147	20.5076	0.00684744	0.121951	799.52	0.667643	1148	167654	140	181093	716103
1851	247.891	0.0631697	0.817447	1249.95	64.5447	619	9799	506	8078	26772	1851	55.5384	0.00883833	0.122281	1164.8	1.25888	2069	234094	253	120515	686322
6049	148.485	0.124035	0.7	471.536	40.941	450	3628	315	9804	26275	6049	26.0668	0.0219556	0.12246	432.049	1.16165	1821	82940	223	225994	655574
791	103.792	0.073667	0.930159	527.396	36.1382	315	4276	293	9818	27688	791	16.0565	0.0075979	0.122507	461.766	0.429812	702	92394	86	141436	683301
893	175.633	0.0835322	0.928571	777.444	60.3029	630	7542	585	11604	33129	893	18.8063	0.00558014	0.122517	733.208	0.501264	1208	216482	148	207796	1008289
4997	152.63	0.116146	1.13827	418.916	55.3829	405	3487	461	8584	28426	4997	16.7563	0.00856456	0.122616	455.153	0.47798	734	85702	90	141707	643019
7010	103.89	0.0664774	1.24911	471.692	39.1682	281	4227	351	8750	30603	7010	17.3052	0.0105911	0.122966	425.394	0.554009	1106	104427	136	206754	838325
3630	135.403	0.0684193	0.55665	556.904	21.21	203	2967	113	4850	18194	3630	17.1482	0.00922003	0.123239	578.061	0.656834	568	61605	70	107153	363943
5125	321.19	0.107278	0.523272	899.802	50.5109	709	6609	371	7141	25083	5125	62.8664	0.0137636	0.12335	1028.7	1.74645	2651	192610	327	136416	639412
3304	165.407	0.201331	0.81405	236.883	38.8236	484	2404	394	9466	34657	3304	12.6076	0.0237955	0.123367	168.096	0.493461	689	28955	85	176791	588244
4366	248.938	0.209889	0.487981	340.898	34.9154	416	1982	203	5406	19855	4366	26.2159	0.0328546	0.123382	250.151	1.01402	1313	39964	162	162022	545579
3451	133.556	0.734134	0.656542	65.1615	31.4072	428	583	281	10367	30554	3451	8.9136	0.0326366	0.123435	75.6477	0.304748	559	17128	69	202877	773217
1012	118.002	0.0573736	1.16667	630.581	42.2085	270	4706	315	7402	25486	1012	12.6836	0.00535289	0.123457	505.803	0.33426	648	121056	80	165275	817327
2672	144.42	0.0517156	0.91746	926.042	43.938	315	6091	289	7056	22462	2672	22.3786	0.00575366	0.123636	831.762	0.591683	825	143387	102	119260	588710
4714	159.911	0.10914	0.309816	461.608	15.6084	326	2987	101	6595	22098	4714	14.2614	0.0129634	0.123989	507.047	0.81499	371	28619	46	84156	192751
3155	102.139	0.0597567	0.495575	444.474	13.1626	113	1891	56	3579	14529	3155	23.3311	0.0135953	0.124111	551.937	0.931294	1265	93047	157	175400	575710
4173	270.729	0.0761421	0.946032	1127.3	81.2025	630	8274	596	7528	25065	4173	28.6728	0.0084237	0.124476	998.428	1.0469	1671	198369	208	188530	678497
828	219.168	0.0362778	1.16568	1625.67	68.7467	338	9317	394	4989	19572	828	17.3167	0.00257968	0.124521	1641.15	0.527177	522	202351	65	97517	421064
5409	228.15	0.169548	0.304276	407.595	21.0276	608	3586	185	8621	30045	5409	13.4736	0.0128251	0.124611	406.942	0.650353	321	25029	40	77072	210040
3786	136.038	0.0131979	1.74869	3161.18	72.957	191	14472	334	4542	15634	3786	16.5484	0.0017841	0.125	3002.7	0.669641	304	170394	38	59428	193791
5212	163.838	0.0486659	0.710425	1096.77	37.9193	518	10644	368	10228	33142	5212	27.4641	0.00805787	0.125168	1171.75	1.18182	743	92208	93	87518	268735
437	285.441	0.211384	0.324183	508.931	34.8756	765	3619	248	8670	24284	437	28.3659	0.0150987	0.125197	500.679	0.94644	1901	125905	238	216800	858765
4656	160.543	0.0585489	0.898773	870.159	45.7896	326	5568	293	6569	21852	4656	12.3466	0.00468937	0.125265	963.675	0.566077	471	100440	59	123409	355932
6305	116.424	0.0621269	1.08541	679.754	45.8379	281	4523	305	7808	22723	6305	13.7986	0.00768124	0.125268	634.084	0.610124	934	121595	117	218971	654877
3040	132.784	0.199384	0.478764	258.815	24.706	259	1299	124	6310	17140	3040	20.8085	0.0274124	0.125513	242.552	0.834527	1219	44469	153	189512	626098
4947	271.447	0.117346	0.508885	656.851	39.2242	619	5275	315	7377	27425	4947	18.4914	0.00637937	0.125654	691.247	0.554101	764	119761	96	133659	591661
4743	110.284	0.0475268	1.41852	780.05	52.5892	270	5681	383	7920	24871	4743	14.4243	0.00751936	0.125926	788.522	0.746639	405	53861	51	90831	233266
3421	177.004	0.0489585	0.697115	1134.28	38.7128	416	8497	290	7603	25582	3421	17.678	0.00525145	0.126078	1097.96	0.726951	928	176713	117	169820	549632
2026	140.594	0.077036	0.606349	554.036	25.8794	315	4089	191	7248	25204	2026	12.9729	0.00562088	0.126506	497.503	0.353763	664	118131	84	165579	810885
5622	182.826	0.126183	0.375	471.428	22.3073	360	2853	135	6370	20667	5622	15.3473	0.0100793	0.126761	396.043	0.506011	639	63397	81	134692	546660
3285	135.628	0.093577	0.698225	458.243	29.9406	338	3612	236	8062	26918	3285	16.9683	0.0120973	0.12691	445.979	0.684697	851	70346	108	162243	538661
1036	178.875	0.190328	0.370236	350.968	24.7314	551	2895	204	9965	28169	1036	19.0115	0.0273778	0.127407	318.573	1.11122	1350	49310	172	229716	528588
3828	131.563	0.077303	0.844444	644.264	42.0563	360	4657	304	8852	24685	3828	18.2316	0.00630823	0.127586	628.233	0.505628	870	137915	111	154372	749689
4215	91.7206	0.0260915	2.49597	1185.65	77.2139	248	9505	619	8747	27377	4215	16.7068	0.00442137	0.12766	1065.15	0.601201	987	223234	126	191117	715717
3347	130.243	0.0926471	1.60635	418.083	62.2206	315	3400	506	7824	27772	3347	15.6802	0.00801265	0.127721	395.093	0.404333	689	85989	88	142148	743249
2578	191.826	0.0612604	1.23499	870.777	65.8793	383	6252	473	6459	24519	2578	16.4667	0.00463253	0.127741	791.676	0.468483	1049	226442	134	206083	976788
5294	177.801	0.0689605	0.689218	849.539	40.3776	473	6859	326	8606	27572	5294	13.6275	0.0039286	0.127832	816.275	0.409933	618	157308	79	146706	658120
4915	125.759	0.121247	0.822222	332.515	33.1491	315	2598	259	8103	26682	4915	14.7663	0.0117333	0.12786	303.25	0.454943	743	63324	95	162776	713113
616	119.608	0.0902192	1.1028	395.855	39.3852	214	2372	236	5788	20463	616	10.06	0.00544791	0.128079	348.963	0.243493	203	37262	26	65279	364651
2092	173.316	0.0796148	0.770161	621.254	38.0929	248	3115	191	4629	17123	2092	25.0259	0.00993475	0.128205	596.539	0.759803	507	51033	65	65538	292148
5425	108.577	0.0411928	1.10429	968.164	44.0408	326	7914	360	9713	27915	5425	13.7244	0.00360145	0.128483	930.575	0.430601	646	179372	83	152270	658255
2467	122.759	0.279766	0.67624	162.919	30.8226	383	1369	259	10093	28696	2467	12.5888	0.0177478	0.128593	146.476	0.334294	661	37244	85	169860	868322
6206	162.937	0.270722	0.471605	173.023	22.0905	405	1496	191	8041	29527	6206	13.4468	0.0177413	0.128625	176.706	0.40324	793	44698	102	190778	863828
4645	155.185	0.175676	0.540865	296.26	28.1497	416	2368	225	8672	27296	4645	16.2747	0.0157252	0.129032	272.47	0.552858	775	49284	100	154050	617701
4735	204.993	0.0788017	0.35124	822.256	22.7586	484	6142	170	7638	25509	4735	17.5434	0.00520752	0.129208	850.933	0.572555	1099	211041	142	202656	846959
3025	77.0924	0.0273099	2.78972	856.976	65.2903	214	7836	597	8980	31226	3025	16.9411	0.00501546	0.12933	847.819	0.549938	433	86333	56	82684	347748
2205	159.062	0.143587	0.667984	420.154	40.2985	506	3524	338	10291	28643	2205	18.6268	0.00835643	0.129606	411.447	0.445617	787	94179	102	136682	781683
4679	164.438	0.0723856	0.891827	754.992	48.7388	416	5747	371	8184	25995	4679	23.7699	0.00836257	0.130167	797.776	0.868404	1137	135963	148	154742	582010
2862	245.519	0.393659	0.32047	181.313	22.8736	596	1514	191	7853	28516	2862	18.3848	0.0320927	0.130204	138.253	0.577705	1321	41162	172	232444	1016748
990	77.6284	0.0300224	1.84112	927.354	51.2595	214	7128	394	8918	26249	990	15.902	0.00758956	0.130536	892.699	0.88441	429	56525	56	87273	216235
4943	98.8961	0.10911	1.28571	178.594	25.0539	315	2887	405	10304	55204	4943	14.944	0.0154637	0.130872	171.406	0.346885	596	38542	78	129019	767891
5488	170.634	0.121575	1.14286	423.767	58.8793	315	2591	360	5972	20880	5488	18.8912	0.0123598	0.130877	421.907	0.682484	787	63674	103	134769	515390
120	114.755	0.0347874	1.39365	1262.21	61.1937	315	9055	439	8880	24499	120	34.4503	0.00536834	0.131073	1186.6	0.834947	1770	329711	232	166209	948898
5289	146.244	0.126268	0.782241	384.531	37.9809	473	3746	370	10463	33268	5289	9.6303	0.00969311	0.131274	368.222	0.468545	259	26720	34	87003	247809
4528	219.004	0.193727	0.679365	388.905	51.1843	315	1626	214	4653	14278	4528	11.1797	0.0148756	0.13141	200.71	0.392349	624	41948	82	180563	713729
534	258.167	0.10944	0.61945	774.174	52.4833	473	4322	293	5927	19065	534	31.584	0.00992364	0.131579	809.147	1.05654	950	95731	125	97304	404032
79	126.947	0.084697	0.981723	516.407	42.9387	383	4522	376	9760	29904	79	15.3024	0.00991035	0.131579	588.033	0.76679	304	30675	40	64267	178145
3305	105.714	0.118771	0.79021	249.449	23.4117	143	1204	113	4376	16483	3305	19.2591	0.0198294	0.131783	241.665	0.631512	258	13011	34	43337	183860
2462	121.756	0.0272085	2.13924	1275.55	74.2439	158	5807	338	4198	15547	2462	13.5543	0.00277658	0.132013	1232.8	0.451876	303	109127	40	72317	302295
4767	225.44	0.311366	0.276074	215.574	18.5307	326	1047	90	4678	16586	4767	17.4822	0.033408	0.132275	121.851	0.538464	567	16972	75	104921	475659
2420	183.585	0.055951	0.831361	924.118	42.9858	338	6041	281	5956	22324	2420	15.7511	0.00389064	0.132812	917.836	0.474268	256	65799	34	52578	244819
4634	164.971	0.178553	0.565089	295.984	29.8642	338	1893	191	6628	21841	4634	12.2085	0.0141379	0.132924	335.779	0.631017	489	34588	65	129575	351773
6072	133.914	0.0965213	0.972081	480.459	45.0798	394	4082	383	9518	29014	6072	11.533	0.0091104	0.132927	459.206	0.556105	820	90007	109	230009	669360
3149	128.806	0.0299486	1.56509	1194.39	55.9836	338	11286	529	8489	32269	3149	15.1649	0.00220118	0.1331	1232.21	0.36101	571	259406	76	121807	718930
3084	186.822	0.072786	0.704961	714.076	36.6402	383	5262	270	6632	25165	3084	20.1241	0.00526346	0.133668	814.764	0.573235	995	189039	133	159949	792338
1081	149.336	0.236061	0.371166	214.818	18.8219	326	1381	121	7062	21954	1081	10.1078	0.0218654	0.133971	173.458	0.508118	418	19117	56	133781	376370
3157	199.481	0.0341573	1.10033	1848.25	69.465	608	17800	669	9860	32889	3157	30.1573	0.00528588	0.133996	1817.16	1.28708	1709	323314	229	183326	607605
4389	216.621	0.0542712	0.692483	1279.72	48.0941	439	8089	304	6556	21586	4389	21.0496	0.00449191	0.134486	1135.51	0.685961	1041	231750	140	159986	696979
3612	242.93	0.231147	0.27027	331.687	20.7212	518	2241	140	6898	23073	3612	21.0893	0.0315469	0.134742	318.171	1.35245	757	23996	102	116120	257554
3499	167.202	0.197811	0.711462	257.057	36.1769	506	2558	360	9790	33983	3499	14.7579	0.0123385	0.135057	252.83	0.421319	1044	84613	141	228849	1142875
4789	178.685	0.398958	0.206266	149.33	12.2886	383	960	79	6934	21954	4789	21.6016	0.0627764	0.135431	88.9641	0.756361	1462	23289	198	218945	893978
3162	125.215	0.0715802	0.698113	582.849	29.1256	371	5183	259	9585	30368	3162	17.7318	0.0053955	0.135514	548.452	0.40101	642	118988	87	117127	740892
4219	156.891	0.0443459	0.563889	1130.26	28.2634	360	8118	203	7423	24528	4219	11.5917	0.00581334	0.13587	1088.07	0.859419	552	94954	75	154052	298021
3435	151.686	0.143795	0.704327	373.012	37.7783	416	2893	293	8872	26486	3435	14.664	0.00877114	0.136054	335.484	0.400351	588	67038	80	129718	682401
4614	146.724	0.118059	0.666667	397.38	31.2761	270	2287	180	5953	19654	4614	8.32633	0.00816682	0.136095	374.658	0.416418	338	41387	46	131322	377242
4702	193.911	0.156157	0.59408	411.048	38.1329	473	3029	281	7891	25165	4702	17.9461	0.0153316	0.136364	317.287	0.663343	858	55963	117	154665	602336
829	130.506	0.124327	1.07745	375.603	50.3144	439	3531	473	10882	32104	829	17.0683	0.00977609	0.136421	341.53	0.455486	799	81730	109	151437	817228
1438	117.497	0.0735742	0.668639	504.356	24.8116	169	2297	113	4653	15553	1438	17.4532	0.00997159	0.136499	419.885	0.571507	337	33796	46	62464	274869
2518	159.736	0.125045	0.839542	390.69	41.0147	349	2791	293	7068	24396	2518	16.2873	0.0104776	0.136525	306.496	0.438428	564	53829	77	112022	599767
5092	159.036	0.170349	0.498294	263.47	22.3643	293	1720	146	5960	22294	5092	13.3242	0.0227939	0.136729	234.646	0.731298	373	16364	51	90561	238159
2071	187.144	0.152687	0.628289	392.431	37.6466	304	1991	191	5255	17326	2071	14.9084	0.00947035	0.137097	374.675	0.48646	248	26187	34	53814	238683
5756	205.658	0.336924	0.479574	198.382	32.0546	563	1671	270	8856	28765	5756	17.5201	0.0222747	0.137228	212.901	0.650779	736	33042	101	135899	530003
3986	249.461	0.164393	0.557496	464.016	42.5265	687	4179	383	8909	30756	3986	47.1436	0.0230147	0.137268	512.591	1.61937	2914	126615	400	199959	843539
5136	107.611	0.13307	0.703504	290.452	27.1908	371	2788	261	11153	32780	5136	8.73382	0.0139203	0.137417	284.117	0.543484	604	43390	83	223721	521534
5293	251.41	0.0229153	1.66714	3439.68	131.406	709	30940	1182	9123	30718	5293	41.6666	0.00290362	0.137448	3550.9	1.41715	1928	663999	265	149690	638587
1651	67.5207	0.0691772	1.39645	310.732	30.0175	169	2443	236	8097	26849	1651	15.3649	0.00978266	0.137615	311.459	0.419297	654	66853	90	137696	733011
5057	161.836	0.0597491	0.960854	762.293	43.7633	281	4703	270	5617	21069	5057	18.4925	0.00598122	0.137978	694.52	0.573174	732	122383	101	128053	601765
2930	193.325	0.0267318	0.913706	2325.1	56.7905	394	14739	360	6593	21648	2930	25.4811	0.0022156	0.138178	2200.75	0.673756	977	440964	135	124037	684262
2286	154.627	0.173035	0.598985	308.68	31.9932	394	2277	236	8243	25191	2286	16.5692	0.0128086	0.138187	247.616	0.438274	673	52543	93	131398	724647
4064	115.307	0.0488865	1.16667	757.959	43.2296	270	5523	315	7575	24884	4064	13.2411	0.0042108	0.138255	776.089	0.451811	745	176926	103	182015	778522
775	163.934	0.267135	0.592105	222.276	35.1579	304	1138	180	5999	17484	775	14.1139	0.0137573	0.138272	226.344	0.43056	405	29439	56	92829	444165
6052	112.276	0.110471	0.828221	390.85	35.7605	326	2951	270	9393	25784	6052	17.2201	0.0168405	0.138411	371.962	0.867007	1221	72504	169	229380	665663
1225	113.277	0.141287	0.844444	266.392	31.783	360	2548	304	10281	32664	1225	9.97756	0.0143097	0.138554	297.047	0.588947	664	46402	92	215287	533461
2290	250.97	0.0918603	0.416988	897.436	34.376	518	5639	216	6677	21458	2290	18.6718	0.00685616	0.138692	857.614	0.815499	1269	185089	176	219862	737020
5108	127.967	0.117126	0.302222	313.526	11.0983	225	1921	68	5688	20924	5108	14.2136	0.0226522	0.138952	272.682	0.858289	439	19380	61	99916	242710
3382	109.767	0.0444908	1.27901	802.902	45.6886	405	9103	518	11936	38718	3382	14.7746	0.00424396	0.139056	792.821	0.467882	1165	274508	162	255084	1182417
1782	168.063	0.064888	0.972081	762.012	48.065	394	6072	383	7584	27212	1782	16.5692	0.00408335	0.139183	773.48	0.439592	661	161877	92	129055	714705
4583	298.718	0.0600445	0.750617	1640.26	73.9272	405	6745	304	4386	14043	4583	18.8444	0.0036122	0.139219	1392.45	0.700246	1178	326117	164	202226	799806
535	199.06	0.189334	0.510397	356.346	34.4357	529	2794	270	8597	26776	535	25.4951	0.0175442	0.139254	382.628	0.934802	912	51983	127	115721	463954
834	141.595	0.048249	0.862903	891.745	37.1271	248	5140	214	5666	19684	834	15.5763	0.00387095	0.139344	822.172	0.443475	732	189101	102	152027	785456
1857	115.701	0.0291111	1.44889	1186.16	50.031	225	7729	326	6291	22252	1857	18.8258	0.00438049	0.139394	1129.11	0.689451	495	113001	69	85060	341772
4770	145.366	0.0868605	1.14407	511.3	50.8101	236	2717	270	5252	18147	4770	13.343	0.00644881	0.139423	473.23	0.425489	416	64508	58	100859	465513
5036	160.876	0.25747	1.05679	203.685	55.4211	405	1573	428	8144	26373	5036	24.1024	0.0294873	0.139669	206.554	0.850683	1389	47105	194	186430	778798
3070	125.262	0.0487035	1.26621	694.78	42.8463	293	6016	371	7567	29570	3070	11.3253	0.0043542	0.139683	701.308	0.42654	315	72344	44	89978	352277
4019	94.868	0.0384944	2	713.263	54.9133	90	2338	180	3069	11194	4019	20.4708	0.00795363	0.139831	651.388	0.724448	236	29672	33	37295	155560
1912	131.311	0.0469836	1.13314	935.015	49.7791	338	7194	383	8327	26275	1912	12.2702	0.00324355	0.139952	968.015	0.439422	836	257742	117	220408	909272
3925	109.606	0.0201417	1.87778	1592.95	60.2479	270	13405	507	7969	28738	3925	20.9416	0.0067237	0.14021	1610.06	1.51784	1241	184571	174	191706	391483
2925	176.563	0.204133	0.690184	242.713	34.1956	326	1597	225	5973	22470	2925	17.8306	0.0236937	0.140238	242.461	0.805643	1091	46046	153	197940	648545
2898	119.749	0.095037	0.918519	357.007	31.1643	270	2841	248	7294	27176	2898	14.6153	0.010956	0.140438	315.476	0.485405	1004	91639	141	222229	991984
5698	198.669	0.227752	0.52037	261.505	30.9923	540	2371	281	8793	30963	5698	15.3825	0.0189929	0.140476	266.882	0.712058	840	44227	118	176655	565924
1027	107.982	0.144321	2.06509	225.434	67.1873	169	1171	349	5063	17739	1027	17.5579	0.0172604	0.140496	234.605	0.568922	484	28041	68	89176	408176
1712	167.633	0.164948	0.596154	345.196	33.9447	416	2522	248	8028	24950	1712	20.3572	0.0249077	0.140704	350.205	1.22733	398	15979	56	63247	155818
1827	177.53	0.399645	0.702222	139.747	39.2186	225	563	158	4100	13758	1827	10.5672	0.0216124	0.141079	116.563	0.355406	241	11151	34	73779	326697
550	152.725	0.0233005	1.10994	2261.74	58.4932	473	20300	525	10019	30651	550	22.9964	0.00278658	0.141097	2297.64	0.903384	893	320465	126	125622	476309
5107	109.69	0.0575995	0.884817	554.616	28.266	191	3316	169	5633	20418	5107	12.6074	0.00866739	0.141304	575.312	0.704607	368	42458	52	94427	252027
2347	163.349	0.0822771	0.911227	698.178	52.3446	383	4655	349	7585	22769	2347	13.0273	0.00822625	0.141328	516.949	0.601002	934	113539	132	231935	750047
263	143.942	0.0662297	1.22867	744.711	60.6004	293	4424	360	6585	20287	263	12.7561	0.00428127	0.141561	580.128	0.351591	551	128700	78	139736	757609
3842	135.141	0.0538855	1.09298	514.096	30.278	484	8982	529	11586	59665	3842	15.3246	0.00575963	0.141691	574.97	0.469228	1348	234043	191	284560	1390085
1027	181.014	0.123777	0.454545	466.361	26.2385	506	4088	230	9043	29935	1027	29.1454	0.0225186	0.14172	541.019	1.72657	1884	83664	267	209115	528101
3416	129.978	0.0532755	1.24938	722.921	48.1187	405	7602	506	10080	35911	3416	14.0997	0.00395212	0.141724	800.852	0.448567	1009	255306	143	231503	1088678
4478	81.0693	0.0692271	1	365.707	25.3168	146	2109	146	5826	19694	4478	15.8678	0.0123407	0.141745	345.648	0.604616	642	52023	91	130886	513987
4674	198.828	0.112806	0.709259	584.762	46.7858	540	4787	383	8786	27956	4674	16.2709	0.00840417	0.141762	513.816	0.612159	783	93168	111	155677	619227
4101	102.032	0.0393776	1.81452	838.114	59.8843	248	6298	450	7863	25662	4101	16.6595	0.00505495	0.141777	790.917	0.566829	529	104650	75	102723	451855
6190	115.353	0.0387361	1.38225	862.156	46.1625	293	7564	405	8217	29961	6190	16.6949	0.00496907	0.141994	790.189	0.55754	993	199836	141	192415	863641
4751	86.6015	0.0760919	1.46746	379.863	42.416	169	2221	248	6313	19967	4751	12.5971	0.00657324	0.142132	455.066	0.425154	394	59940	56	101181	449814
2962	232.243	0.217327	0.257403	381.649	21.3497	439	2020	113	6115	18075	2962	15.5968	0.0138962	0.142405	358.8	0.710026	632	45480	90	131086	432871
1041	136.996	0.125654	0.655556	362.41	29.8529	360	2865	236	8501	26997	1041	14.5814	0.00959444	0.142454	305.501	0.417549	709	73897	101	157297	826047
3311	59.4774	0.0379813	1.84932	526.227	36.9618	146	3844	270	7941	24946	3311	14.1462	0.00884018	0.142454	503.884	0.634551	709	80202	101	162137	543557
4676	45.4498	0.0239706	2.17742	442.032	23.0714	124	5173	270	8826	39965	4676	16.2727	0.00690199	0.142534	385.073	0.378823	884	128079	126	175738	1135863
5131	98.2948	0.0737422	1.42056	397.734	41.6647	214	2902	304	7043	24917	5131	9.49311	0.0106572	0.142631	403.175	0.612842	631	59209	90	215028	501516
1153	130.62	0.0806152	1.18421	542.481	51.7882	304	3771	360	7529	23739	1153	17.188	0.0124889	0.142672	554.506	0.988024	771	61735	110	145112	380203
3981	217.9	0.0481658	0.751763	1468.3	53.1661	709	14720	533	10526	34236	3981	16.9031	0.00620147	0.142857	1449.45	1.2841	952	153512	136	182199	361684
3459	185.974	0.0849673	1.11624	675.737	64.0895	585	6885	653	10176	34795	3459	11.7548	0.00414721	0.142857	609.798	0.36128	875	210985	125	240806	1181561
1100	134.827	0.146785	1.03492	307.588	46.7258	315	2146	326	7558	23826	1100	14.4514	0.015792	0.143068	342.009	0.772712	678	42933	97	151773	428691
3959	165.612	0.227654	0.488069	216.525	24.0583	461	2025	225	9005	31938	3959	13.7623	0.0360237	0.143233	199.889	1.03138	761	21125	109	178882	360910
4047	162.533	0.162626	1.32229	229.16	49.278	664	4083	878	13216	60846	4047	27.6217	0.0282288	0.143269	196.988	0.796679	2429	86047	348	284480	1491718
3673	156.163	0.04	0.924444	1254.94	46.4049	450	11250	416	9322	30614	3673	17.1777	0.00352663	0.143322	1209.22	0.611193	614	174104	88	115632	491695
3547	66.4044	0.0215724	2.87778	695.401	43.1709	180	8344	518	8769	40976	3547	16.6149	0.00581582	0.143457	657.234	0.548347	1666	286460	239	324379	1488452
3389	151.726	0.10584	0.809725	426.815	36.5787	473	4469	383	10085	35757	3389	19.0556	0.00965059	0.143969	450.826	0.626369	1542	159783	222	261780	1210354
1867	113.894	0.0355638	1.29259	1093.4	50.2629	270	7592	349	7669	23712	1867	15.0568	0.00381824	0.143969	1004.75	0.552322	1028	269234	148	220869	915084
991	214.398	0.12815	0.59408	552.09	42.0312	473	3691	281	7137	22831	991	23.5045	0.0203615	0.144054	498.384	1.46184	597	29320	86	82167	200905
4274	117.558	0.202116	0.706806	229.676	32.8108	191	945	135	5256	14051	4274	12.1213	0.0175074	0.144068	209.934	0.529509	236	13480	34	62985	219279
6601	109.723	0.0758534	1.35556	464.667	47.7787	180	2373	244	5307	17440	6601	17.4675	0.0104637	0.144084	482.753	0.727822	1048	100156	151	194091	708504
3902	207.782	0.0313832	1.24282	1808.73	70.5468	383	12204	476	5963	23042	3902	29.1192	0.0088551	0.144264	1736.61	2.21848	1726	194916	249	191750	383297
3875	80.1369	0.022864	2.70395	763.187	47.1826	304	13296	822	12272	59495	3875	21.356	0.00569371	0.144276	795.107	0.653153	1913	335985	276	289780	1443062
3515	454.181	0.0753214	0.603667	1959.49	89.096	709	9413	428	5050	16405	3515	118.19	0.0217684	0.144432	1944.29	6.11294	4445	204195	642	121665	358654
1175	188.679	0.0576983	0.668464	1101.39	42.4798	371	6430	248	6361	19937	1175	26.2863	0.00548337	0.144804	1095.12	0.869541	587	107051	85	72241	333826
790	219.523	0.110779	0.642857	591.692	42.1374	630	5687	405	9284	32823	790	17.7375	0.00644383	0.144834	605.852	0.56689	1084	168223	157	197697	948222
2194	179.45	0.0269947	1.38225	2104.49	78.5258	293	10854	405	5282	17613	2194	7.14757	0.00198284	0.144928	898.9	0.258317	138	69597	20	62459	264405
1372	120.938	0.0350156	1.67937	1356.89	79.7904	315	8996	529	8426	22641	1372	13.4369	0.00504557	0.145	1292.32	0.94547	800	158555	116	192604	418988
3221	110.255	0.124465	1.09742	184.987	25.2675	349	2804	383	10240	51764	3221	13.4311	0.0172433	0.145011	189.241	0.473189	1393	80785	202	335516	1457829
2955	98.1493	0.111056	1.24889	288.103	39.959	225	2026	281	7416	24015	2955	11.6141	0.00892857	0.145679	240.262	0.31251	405	45360	59	112809	644731
5606	330.928	0.109341	0.546064	864.437	51.6129	597	5460	326	5836	21570	5606	27.387	0.00786055	0.145941	924.344	1.06039	1158	147318	169	136785	544268
3417	159.522	0.0968884	0.441253	527.984	22.5726	383	3953	169	7767	25568	3417	20.7751	0.0116272	0.146341	565.592	0.962381	1558	133996	228	242604	809057
5	114.148	0.0363325	0.942408	945.773	32.3833	191	5257	180	5413	18982	5	17.0704	0.00560934	0.146771	868.688	0.71518	511	91098	75	96839	358126
1358	154.548	0.0744657	0.742604	585.572	32.3813	338	4539	251	7075	26471	1358	8.28074	0.00475039	0.147239	623.755	0.43628	326	68626	48	127357	375721
4282	133.773	0.26443	0.713198	153.481	28.945	394	1490	281	9528	33153	4282	17.707	0.0664791	0.147521	134.541	1.31945	827	12440	122	151090	315760
2578	130.949	0.0586907	1.32452	794.457	61.7587	416	7088	551	10277	30468	2578	17.2846	0.00449184	0.147929	780.998	0.518954	845	188119	125	158151	822571
2289	144.062	0.107143	0.874074	387.369	36.2775	270	2520	236	6063	22216	2289	17.2337	0.00961538	0.148026	411.035	0.585037	304	31616	45	57065	262675
3876	112.129	0.061447	1.22581	608.841	45.8592	248	4036	304	7155	22638	3876	14.7423	0.00528769	0.148048	585.819	0.4586	743	140515	110	163041	819125
117	149.377	0.0441192	0.78972	1206.71	42.0438	428	9701	338	9269	27454	117	19.9175	0.00312234	0.148325	1153.15	0.534048	1045	334685	155	169729	991157
6223	140.178	0.104076	0.488889	481.71	24.5102	360	3459	176	8308	24522	6223	15.7488	0.0102625	0.148347	548.047	0.834349	1119	109038	166	229857	679439
6183	184.399	0.0394422	1	1762.19	69.5048	495	12550	495	8684	24321	6183	19.0782	0.00419428	0.14892	1697.55	1.06031	1343	320198	200	227726	644149
6514	120.869	0.109421	0.868726	357.415	33.9748	259	2367	225	6932	22616	6514	17.4241	0.0185822	0.148992	352.018	0.974597	1141	61403	170	211841	595683
560	122.506	0.0970395	0.809322	398.947	31.3318	236	2432	191	6232	20818	560	15.8851	0.00892329	0.149068	446.028	0.593298	483	54128	72	98363	414429
2504	202.628	0.0897436	0.565637	803.988	40.8123	518	5772	293	8270	24517	2504	15.684	0.00688792	0.149212	768.602	0.789941	1079	156651	161	222556	696021
6245	164.808	0.0219673	1.72444	2490.34	94.3377	450	20485	776	8833	28091	6245	38.411	0.00584844	0.149282	2452.62	2.1413	2646	452428	395	222848	629955
782	188.926	0.106402	0.494017	745.214	39.1719	585	5498	289	10017	25195	782	15.5544	0.00515479	0.15019	756.652	0.585799	526	102041	79	109397	460542
5855	310.424	0.146682	0.474259	699.782	48.6805	641	4370	304	6680	21326	5855	22.0533	0.0110222	0.150358	566.281	0.93848	1257	114043	189	184389	687745
2951	154.25	0.0839557	0.932515	564.466	44.1921	326	3883	304	6837	23492	2951	15.4941	0.005784	0.150391	514.921	0.447908	512	88520	77	106900	587072
428	112.987	0.086585	0.555921	435.575	20.9661	304	3511	169	8704	27527	428	11.2265	0.00563347	0.150476	397.332	0.336821	525	93193	79	151283	800977
4055	110.024	0.0631861	0.618644	561.006	21.9295	236	3735	146	6939	22736	4055	14.0113	0.015498	0.150555	492.654	1.14951	631	40715	95	145689	282230
13	186.526	0.0341335	1.26636	1811.75	78.3131	428	12539	542	7423	23635	13	23.6591	0.00271407	0.150556	1591.62	0.650363	1169	430719	176	159842	924159
2218	156.085	0.0368199	1.45926	1316.62	70.7419	270	7333	394	5596	19020	2218	12.2457	0.00186444	0.150579	1769.59	0.496804	259	138916	39	68421	268083
4160	120.969	0.153919	1.03681	267.888	42.7507	326	2118	338	8718	27000	4160	14.3122	0.0170288	0.150668	233.352	0.598711	823	48330	124	186023	707288
1207	108.952	0.0331021	1.79365	1060.58	62.9704	315	9516	565	9353	30641	1207	15.3767	0.00632178	0.150713	1019.29	0.971158	982	155336	148	206596	520431
3675	218.251	0.338099	0.403805	189.519	25.8743	473	1399	191	7011	25209	3675	24.3803	0.0266909	0.150772	166.503	0.67005	1101	41250	166	146091	846043
2409	61.5827	0.0171083	3.38938	1012.8	58.7286	113	6605	383	5936	22271	2409	14.4125	0.00293918	0.151111	1100.21	0.488649	225	76552	34	50503	237614
4186	170.612	0.122811	0.52037	300.814	19.2242	540	4397	281	10239	49917	4186	16.0334	0.0102214	0.151225	277.228	0.428521	939	91866	142	189458	1131639
4136	200.447	0.0285826	1.64009	2019.83	94.6858	439	15359	720	7085	25968	4136	15.8901	0.00225273	0.151251	2059.6	0.701762	919	407950	139	187096	676419
4903	146.854	0.0429228	1.05744	1167.65	52.9975	383	8923	405	8437	26097	4903	27.8757	0.00557613	0.151689	1197.16	1.01261	1391	249456	211	161427	711595
1896	206.014	0.223678	0.26898	303.939	18.2865	461	2061	124	7239	23157	1896	20.8731	0.022772	0.151899	237.232	0.820597	1422	62445	216	220387	898906
2838	159.757	0.0615159	0.952278	709.765	41.5782	461	7494	439	9335	36057	2838	13.7675	0.00640682	0.151976	679.436	0.661554	658	102703	100	154613	516209
587	145.083	0.134433	0.577023	361.189	28.0178	383	2849	221	8540	26937	587	14.8581	0.0122679	0.152091	328.971	0.613809	526	42876	80	114524	445089
6386	173.688	0.108322	0.930159	430.129	43.3383	315	2908	293	5867	23088	6386	20.76	0.0132208	0.152104	402.325	0.809044	927	70117	141	144453	595164
2781	182.229	0.0762883	0.644231	821.619	40.3803	416	5453	268	7385	22665	2781	23.4659	0.0102093	0.152113	739.442	1.14833	1420	139089	216	195761	642361
2213	189.479	0.0269055	1.46997	2473.79	97.8395	383	14235	563	6539	19651	2213	13.9299	0.00123862	0.152125	2591.2	0.488249	447	360885	68	103809	475618
4287	63.8674	0.0240813	2.17037	985.154	51.4895	135	5606	293	6838	19433	4287	13.9343	0.00551226	0.152134	910.797	0.763795	539	97782	82	125135	366630
4185	127.997	0.0853183	0.65736	508.413	28.5143	394	4618	259	9958	31019	4185	11.431	0.00647423	0.152212	459.811	0.453126	565	87269	86	159896	648144
1449	358.527	0.0289056	0.888158	3015.83	77.4246	304	10517	270	2743	11909	1449	85.2316	0.00570269	0.152214	3078.2	2.67197	3252	570257	495	123431	632652
4568	141.627	0.203616	0.957529	225.48	43.9616	259	1272	248	5916	19265	4568	19.2625	0.0282201	0.152284	178.207	0.765841	1182	41885	180	198509	802646
2402	102.548	0.0774927	1.11263	443.639	38.2508	293	3781	326	9243	29105	2402	11.2359	0.00525324	0.152284	459.232	0.367379	591	112502	90	170159	836602
3396	121.077	0.074565	0.707407	557.869	29.4264	270	3621	191	7214	22166	3396	12.9295	0.00532725	0.15251	473.704	0.384864	518	97236	79	129605	700988
5455	122.178	0.0183309	1.98333	2281.2	82.9357	360	19639	714	9532	29400	5455	16.7109	0.00313513	0.152542	2083.25	0.996296	413	131733	63	79951	215945
2147	147.701	0.129156	0.931953	357.454	43.0256	338	2617	315	7403	25002	2147	7.9426	0.00509218	0.152975	305.151	0.237704	353	69322	54	143776	775796
2971	294.58	0.12323	0.412533	707.918	35.9881	383	3108	158	4206	14993	2971	28.4905	0.0103033	0.152985	725.609	1.14374	536	52022	82	60861	244836
5637	63.9552	0.080203	1.35443	277.31	30.1241	158	1970	214	7992	24260	5637	11.8621	0.011743	0.153101	265.45	0.477243	516	43941	79	140722	565299
6571	299.767	0.109344	0.719755	968.716	76.2385	653	5972	470	7047	21053	6571	47.6946	0.0206927	0.153109	862.171	2.73155	3233	156239	495	219286	618852
3330	116.419	0.104646	1.08494	313.937	35.6429	259	2475	281	7197	26923	3330	12.9353	0.00987364	0.153119	247.507	0.374192	529	53577	81	132298	739232
3919	117.09	0.038191	0.996711	858.658	32.6851	304	7960	303	8399	31658	3919	12.7391	0.00677461	0.153203	934.454	0.969863	718	105984	110	182331	387323
4484	205.655	0.0333927	1.09047	2329.83	84.8377	619	18537	675	9737	27171	4484	16.4513	0.00365441	0.153295	2231.71	1.25021	698	191002	107	137255	292275
5601	180.762	0.0941504	1.09763	610.733	63.1147	338	3590	371	6049	20074	5601	11.6378	0.00663379	0.153558	507.586	0.517062	534	80497	82	148438	541578
984	136.249	0.053423	0.444444	960.778	22.8123	405	7581	180	9616	26946	984	8.65029	0.00484995	0.153584	875.664	0.652258	586	120826	90	219150	471209
3629	163.285	0.022904	1.70496	2128.42	83.1157	383	16722	653	7588	26830	3629	30.3438	0.00646721	0.153775	2232.79	2.2205	1086	167924	167	115780	256836
4789	110.454	0.0407318	1.05085	898.937	38.4771	236	5794	248	6912	22011	4789	20.9028	0.00899336	0.153846	951.43	1.31639	585	65048	90	90537	233479
1552	258.635	0.0508868	1.17995	1581.22	94.9426	439	8627	518	5491	18632	1552	43.7716	0.00751267	0.153898	1361.73	1.57441	1475	196335	227	109012	492377
4241	209.436	0.0718121	0.735981	845.065	44.6637	428	5960	315	6611	24085	4241	22.0985	0.0134825	0.153915	878.974	1.82402	1111	82403	171	162639	320153
593	92.1128	0.17537	1.15111	158.432	31.9828	225	1283	259	7902	27655	593	13.377	0.0216445	0.153963	139.636	0.465328	656	30308	101	158642	741228
2219	160.892	0.096608	0.775556	623.758	46.735	450	4658	349	9048	25502	2219	21.3971	0.0076254	0.154106	520.677	0.611855	889	116584	137	134407	764648
1072	218.944	0.0500261	0.660574	1373.25	45.3803	383	7656	253	5659	19039	1072	21.6814	0.00735524	0.154126	1362.51	1.54459	824	112029	127	122946	280790
719	215.297	0.0967831	0.710602	690.235	47.4704	349	3606	248	5244	17841	719	38.823	0.0136975	0.15417	680.168	1.43635	1187	86658	183	98909	435094
1747	130.473	0.0556029	0.809816	785.798	35.383	326	5863	264	8083	25480	1747	13.3138	0.0069089	0.154294	798.057	0.850731	687	99437	106	166928	425505
5517	126.018	0.0433994	1.02872	1166.98	52.1011	383	8825	394	9832	25825	5517	20.8291	0.00466753	0.154327	1101.11	0.793158	959	205462	148	148944	637224
3056	65.9705	0.0211698	2.17037	1002.32	46.0531	135	6377	293	6620	21727	3056	19.1941	0.00519261	0.154334	886.956	0.710802	473	91091	73	79720	350723
422	152.549	0.123548	0.822454	422.362	42.9174	383	3100	315	8122	25065	422	13.865	0.00656478	0.154624	404.449	0.410548	692	105411	107	161458	890046
3075	134.162	0.0804068	0.551383	577.533	25.6049	506	6293	279	12201	37211	3075	10.1246	0.00653447	0.154832	525.63	0.531804	1014	155177	157	323992	1008180
953	164.898	0.0565575	0.830803	1021.23	47.9857	461	8151	383	9044	27257	953	9.8876	0.00208115	0.15493	943.176	0.304109	355	170579	55	116148	617623
2335	93.4125	0.0113255	3.72034	2370.48	99.8791	236	20838	878	8173	30020	2335	13.1805	0.00110182	0.15505	2566.36	0.438431	703	638033	109	172543	849018
1733	102.168	0.0598267	1	578.712	34.6224	214	3577	214	6776	21108	1733	23.515	0.0107412	0.155422	505.39	0.843706	1660	154545	258	228369	1044285
631	213.511	0.279382	0.40625	243.473	27.6339	416	1489	169	6303	20885	631	16.2207	0.0134128	0.155556	229.567	0.478978	360	26840	56	71797	399267
3946	114.644	0.0592429	1.54728	626.078	57.3896	349	5891	540	9848	32133	3946	11.807	0.0103587	0.15562	625.469	1.00827	694	66997	108	190149	365797
2049	144.851	0.050859	0.951111	834.325	40.3584	225	4424	214	5025	18108	2049	15.5895	0.00480697	0.155709	808.215	0.60494	289	60121	45	59971	254033
2981	131.987	0.0489618	1.45272	792.49	56.3682	349	7128	507	8554	30716	2981	17.2411	0.00631319	0.155819	721.596	0.709842	507	80308	79	95130	380063
2175	154.131	0.0359229	1.23251	1465.48	64.8846	529	14726	652	11103	34316	2175	16.3598	0.00228941	0.155963	1527.81	0.545526	981	428494	153	193984	957782
1085	227.633	0.105681	0.867589	679.142	62.2689	506	4788	439	7191	24076	1085	27.1795	0.0141594	0.15615	702.986	1.55429	935	66034	146	111287	320783
753	106.648	0.0642398	1.31111	598.725	50.428	180	2802	236	5460	15982	753	12.8336	0.00648079	0.15625	443.587	0.449185	384	59252	60	96796	456158
791	147.17	0.135186	1.15888	323.748	50.7198	214	1583	248	4704	16698	791	14.8296	0.00887871	0.156627	356.559	0.495848	415	46741	65	90530	447669
202	218.1	0.0615306	0.650826	1215.88	48.6908	484	7866	315	7179	22093	202	18.8285	0.00369005	0.156655	1059.88	0.612682	849	230078	133	145870	741323
3644	154.566	0.0413741	1.05744	1242	54.3384	383	9257	405	8016	25453	3644	13.0005	0.00478063	0.156682	1250.78	0.936881	434	90783	68	107995	247865
698	138.589	0.114189	0.819407	404.895	37.8849	371	3249	304	8660	27403	698	17.2267	0.00853612	0.156716	385.056	0.515108	804	94188	126	150983	835339
3410	201.154	0.0112618	3.16776	5479.02	195.462	304	26994	963	4889	16825	3410	51.0673	0.00250923	0.156909	5573.31	2.19432	854	340344	134	54099	208543
1845	143.408	0.128124	0.528395	341.911	23.1474	405	3161	214	9136	31572	1845	7.64298	0.0115395	0.157025	313.591	0.568222	484	41943	76	204860	456758
2447	168.195	0.0525605	1.01636	1068.69	57.0895	428	8143	435	8232	26021	2447	13.9965	0.00446761	0.157173	1012.11	0.710689	948	212194	149	219111	715973
2812	252.812	0.365824	0.388158	219.802	31.2114	608	1662	236	7780	25822	2812	12.8201	0.0128384	0.157328	245.794	0.496466	928	72283	146	234169	1004281
4722	257.067	0.151778	0.562857	605.094	51.6927	700	4612	394	8809	26029	4722	21.0672	0.00953748	0.15745	549.404	0.825026	1302	136514	205	199930	848548
3937	115.658	0.089983	1.39623	406.773	51.1056	371	4123	518	10377	34614	3937	9.95912	0.0104263	0.157801	464.806	0.764738	564	54094	89	183203	397437
3020	171.896	0.0479093	0.899408	928.111	39.9923	338	7055	304	6361	25959	3020	17.7569	0.00405896	0.157895	927.407	0.594364	855	210645	135	155766	775660
5992	200.65	0.211918	0.452431	322.814	30.9508	473	2232	214	7626	23612	5992	12.7349	0.012861	0.157951	369.625	0.750856	937	72856	148	238022	673124
4764	165.189	0.189226	0.640569	277.073	33.5847	281	1485	180	5503	18303	4764	13.5559	0.0121385	0.158508	255.734	0.492047	429	35342	68	102377	471947
3762	390.837	0.0628609	0.694277	1704.35	74.3829	664	10563	461	5496	21165	3762	31.2526	0.00755802	0.15869	1767.86	2.12035	794	105054	126	82188	202934
4195	203.104	0.0741809	0.969444	765.815	55.073	360	4853	349	5734	21641	4195	15.3348	0.0128162	0.15873	669.935	1.36285	756	58988	120	159484	300692
1785	138.643	0.0612986	0.666667	657.504	26.8694	405	6607	270	9450	34316	1785	15.1049	0.00581322	0.159263	653.453	0.604988	923	158776	147	197678	829777
1882	125.172	0.0356295	1.17037	1077.57	44.9342	135	3789	158	3489	12008	1882	22.015	0.0055498	0.159453	1013.84	0.897179	439	79102	70	64509	266446
4568	321.923	0.0225959	0.994555	4212.82	94.674	551	24385	548	5537	19767	4568	41.1186	0.00370506	0.159483	4193.57	2.47795	1624	438320	259	127768	356942
2370	169.668	0.0866218	0.75	503.753	32.727	180	2078	135	3432	14087	2370	21.5884	0.0112629	0.159645	467.038	0.839766	451	40043	72	67582	292796
4278	138.312	0.0696159	0.610837	610.517	25.9616	203	2916	124	4748	16311	4278	17.1893	0.0097654	0.159763	533.266	0.831976	338	34612	54	63611	221653
4983	125.117	0.139615	1.10429	299.28	46.1417	326	2335	360	8429	26644	4983	12.0423	0.00998847	0.159858	291.632	0.465659	563	56365	90	151242	660032
4610	153.865	0.0385777	1.0427	1262.81	50.7968	281	7284	293	5908	19698	4610	17.1861	0.00516756	0.16018	1120.77	0.927702	668	129268	107	125740	393882
2924	200.517	0.0689303	0.77037	985.019	52.3063	540	7834	416	8712	27160	2924	16.9812	0.0045556	0.16019	907.515	0.662268	1055	231583	169	200982	871452
6985	117.323	0.0563787	1.38225	653.813	50.9514	293	5197	405	8079	27145	6985	18.793	0.00692425	0.160251	608.595	0.675306	1117	161317	179	192279	905196
949	263.32	0.0273252	1.40381	3084.94	118.336	473	17310	664	5811	19162	949	50.4509	0.00685801	0.160256	3156.13	3.46871	1248	181977	200	80024	196903
1746	170.371	0.124887	0.649038	462.902	37.5214	416	3331	270	7899	24574	1746	11.1821	0.0122958	0.160767	389.174	0.7693	678	55141	109	196146	483862
4581	195.247	0.156211	0.636119	408.39	40.5811	371	2375	236	6147	19860	4581	13.9029	0.00796391	0.160839	348.305	0.446146	143	17956	23	33274	176052
6712	212.168	0.0729375	0.642706	1084.06	50.818	473	6485	304	7212	20429	6712	16.1538	0.0041359	0.160894	1082.85	0.720575	895	216398	144	179235	682455
4423	158.612	0.0708682	0.604356	738.674	31.6371	551	7775	333	11238	35945	4423	22.5337	0.0164142	0.161106	688.351	1.82029	1049	63908	169	150597	317056
6625	198.331	0.0847458	0.75	817.245	51.9436	360	4248	270	5872	17751	6625	21.3731	0.00678588	0.161367	897.865	0.983178	1258	185385	203	190409	705106
4949	99.8163	0.0239071	1.64444	831.781	32.7006	315	13176	518	10209	54096	4949	15.4677	0.00313077	0.161667	809.09	0.409513	600	191646	97	125487	808898
4234	142.726	0.191632	0.849057	204.132	33.2137	371	1936	315	8409	32388	4234	17.1371	0.0254844	0.161747	146.733	0.604841	847	33236	137	159890	773518
59	133.889	0.0427217	0.968668	1047.47	43.3476	383	8965	371	9254	29228	59	9.01594	0.00305807	0.161826	1032.52	0.510969	241	78808	39	86473	260652
1681	95.243	0.0559816	1	486.924	27.2588	146	2608	146	4959	18291	1681	11.5681	0.00538311	0.161871	571.504	0.497989	278	51643	45	77742	308591
1027	250.014	0.0443099	0.722343	1905.08	60.9756	461	10404	333	5965	18650	1027	14.548	0.00346411	0.161943	1925.21	1.08002	741	213908	120	164774	379437
1029	152.87	0.0456388	0.947608	1038.57	44.9157	439	9619	416	9290	31629	1029	14.3491	0.00650545	0.162063	1039.89	1.09634	1086	166937	176	244839	548222
5920	227.254	0.175314	0.52648	443.544	40.9388	642	3662	338	9139	28195	5920	14.4309	0.0129345	0.162136	398.688	0.836108	1030	79632	167	230897	682095
6560	173.037	0.0741857	0.647208	861.987	41.3871	394	5311	255	7366	21041	6560	26.0785	0.0121519	0.162223	796.63	1.57042	1763	145080	286	218698	621930
3968	119.28	0.0359749	1.64057	983.503	58.0457	281	7811	461	7621	27122	3968	18.5852	0.0046306	0.162252	998.925	0.750515	906	195655	147	157701	668881
941	161.356	0.124896	0.6	431.35	32.3243	450	3603	270	9022	28525	941	13.3804	0.00663875	0.162447	414.914	0.447464	474	71399	77	114600	587658
2349	119.032	0.0186864	2	2038.09	76.1693	169	9044	338	4593	15154	2350	13.0242	0.0109809	0.162465	266.248	0.474989	357	32511	58	88673	416998
3991	145.979	0.185549	0.470699	277.89	24.2703	529	2851	249	11723	35036	3991	19.5695	0.0397516	0.1625	264.322	1.70742	1120	28175	182	185145	364017
5482	123.514	0.0969175	0.911051	452.857	39.9858	371	3828	338	9717	28867	5482	14.9775	0.00878908	0.162577	405.505	0.579426	652	74183	106	140826	624740
1034	214.569	0.0543837	0.773737	1206.79	50.7802	495	9102	383	7463	25757	1034	22.3088	0.00901964	0.162591	1150.87	1.68776	1513	167745	246	219400	497754
4431	111.728	0.0523631	1.48424	662.407	51.4819	349	6665	518	10105	34361	4431	21.4485	0.013778	0.162651	783.386	1.75557	996	72289	162	150223	315128
6202	180.011	0.664835	0.464876	94.6841	29.2636	484	728	225	8698	26257	6202	11.9738	0.0425016	0.162726	84.0581	0.581356	719	16917	117	194254	687281
2973	177.767	0.156972	0.543147	350.995	29.9255	394	2510	214	7170	24421	2973	9.21712	0.00764369	0.162887	285.578	0.35556	485	63451	79	170224	758759
7126	161.146	0.0373134	1.46944	1513.04	82.9599	360	9648	529	7227	21776	7126	16.1859	0.00291842	0.162896	1466.66	0.697244	1105	378630	180	220851	881612
466	175.492	0.0299024	1.13843	2165.45	73.7156	484	16186	551	8922	25526	466	24.8006	0.00271459	0.163172	1890.27	0.837286	1097	404113	179	143093	730079
2124	173.086	0.026931	1.45092	2088.02	81.5888	326	12105	473	6093	19798	2124	46.7228	0.00477885	0.163462	2106.54	1.64554	1352	282913	221	93610	458643
3411	147.16	0.0270921	1.41834	1625.72	62.4695	349	12882	495	7672	27060	3411	33.8761	0.00429115	0.163585	1641.88	1.15255	1406	327651	230	134266	681491
401	154.771	0.235808	0.453704	241.257	25.8114	540	2290	245	11287	32415	401	17.3408	0.0269157	0.163636	189.767	0.835808	660	24521	108	123126	441273
1619	189.304	0.0987925	0.375926	639.063	23.734	540	5466	203	9228	29209	1619	16.5293	0.00496157	0.163662	634.176	0.514962	721	145317	118	141109	782524
4086	136.051	0.143639	1.03492	324.963	48.3073	315	2193	326	7490	23046	4086	19.5328	0.0146065	0.163859	298.119	0.713523	653	44706	107	108149	512114
670	279.653	0.130793	0.402469	709.035	37.3237	810	6193	326	9370	29828	670	48.0877	0.0170176	0.163888	620.336	1.7301	2099	123343	344	141206	679013
605	128.302	0.102447	0.711111	416.953	30.3756	360	3514	256	9077	28781	605	9.27073	0.00538746	0.164049	414.083	0.365968	573	106358	94	199947	877150
5297	159.877	0.0942498	0.472727	537.026	23.9269	495	5252	234	10016	33398	5297	24.406	0.0187469	0.164461	555.178	1.71169	1587	84654	261	210356	520722
1134	157.89	0.071599	1.40556	720.335	72.4919	360	5028	506	7376	23837	1134	17.7837	0.00835519	0.164615	786.721	1.08205	650	77796	107	118240	337697
4790	83.9644	0.041977	1.31452	431.393	23.804	248	5908	326	9555	46769	4790	13.8533	0.00617632	0.164718	417.954	0.425205	941	152356	155	219741	1244865
2006	103.686	0.0278328	1.75111	1229.27	59.9123	225	8084	394	7020	22458	2006	29.857	0.00867348	0.164835	1223.49	1.74921	1092	125901	180	118318	351415
2510	206.42	0.088508	0.911067	704.288	56.7914	506	5717	461	7930	27721	2510	12.8832	0.00590339	0.164912	609.536	0.593407	855	144832	141	214693	811439
6084	169.82	0.166038	0.743802	386.321	47.7103	484	2915	360	9220	25768	6084	13.2256	0.0144516	0.165027	336.357	0.802177	915	63315	151	223810	642832
6053	171.249	0.0776991	0.71754	652.357	36.3703	439	5650	315	8293	29577	6053	17.9138	0.0065213	0.165138	625.964	0.674107	1199	183859	198	216524	1003059
1392	151.02	0.132404	0.555921	349.351	25.7144	304	2296	169	6512	22444	1392	12.4395	0.00770956	0.165391	268.252	0.342043	653	84700	108	169818	1078281
5234	136.667	0.0164668	1.73077	3108.94	88.6054	416	25263	720	9847	27750	5234	15.4078	0.00119095	0.165425	3078.97	0.6066	671	563414	111	140882	624903
1066	315.093	0.261486	0.635575	327.565	54.4393	461	1763	293	4733	18380	1066	49.4365	0.0363227	0.165428	308.829	1.85568	1614	44435	267	105616	491358
4474	186.413	0.021789	1.21597	2605.24	69.0253	551	25288	670	9562	33148	4474	20.4161	0.00396649	0.165468	2612.18	1.71444	973	245305	161	154175	320696
1751	68.5433	0.0223464	0.410714	835.823	7.67116	56	2506	23	2643	10239	1751	15.7611	0.00520936	0.165517	745.692	0.642966	290	55669	48	59523	254944
1026	162.987	0.151007	0.666667	350.216	35.2567	270	1788	180	5359	17435	1026	11.001	0.0062841	0.165644	367.074	0.382094	326	51877	54	95865	482628
2036	215.338	0.133359	0.74212	505.261	50.0048	349	2617	259	5243	17688	2036	15.2545	0.00832164	0.16568	473.864	0.65333	338	40617	56	71679	292715
4286	156.657	0.0899716	0.624506	535.223	30.073	506	5624	316	10449	35884	4286	15.7782	0.0155875	0.165803	522.488	1.35035	772	49527	128	158283	323710
6111	145.442	0.139324	0.66568	410.707	38.0912	338	2426	225	7518	20172	6111	13.7112	0.0100194	0.165814	488.904	0.812241	977	97511	162	230512	681115
769	199.574	0.0380711	0.644444	1668.58	40.9381	315	8274	203	5106	16934	769	27.4771	0.00595221	0.166052	1137.23	1.12401	813	136588	135	95718	410162
4018	160.852	0.0210169	1.58998	2590.24	86.5562	439	20888	698	8829	27539	4018	24.9219	0.00233888	0.166263	2593.79	1.00864	1239	529741	206	160829	697460
2171	217.247	0.130377	0.685279	543.852	48.5903	394	3022	270	5867	18976	2171	16.1592	0.00683288	0.166324	530.63	0.603048	487	71273	81	97495	458695
6931	129.131	0.048447	1.73313	839.619	70.4986	326	6729	565	8167	27369	6931	22.6088	0.00622275	0.166549	876.525	0.908424	1417	227713	236	202753	887185
34	115.508	0.292415	0.651877	141.685	27.0078	293	1002	191	8206	24151	34	5.90768	0.0124896	0.166667	111.747	0.232613	270	21618	45	147850	660648
479	108.917	0.0867436	1.13306	412.675	40.5603	248	2859	281	7366	23659	479	15.4429	0.0112321	0.166667	402.348	0.753206	630	56089	105	131973	476065
435	321.148	0.0632883	0.932773	1657.75	97.8629	833	13162	777	8391	27114	435	42.6675	0.00538261	0.166844	1717.01	1.54197	1876	348530	313	142236	693200
1451	221.791	0.151774	0.698225	421.715	44.69	338	2227	236	4930	18034	1451	27.7428	0.0167993	0.167019	372.382	1.04483	473	28156	79	55155	258210
5373	188.039	0.326693	0.489547	201.226	32.1824	574	1757	281	9875	29818	5373	21.2907	0.0595957	0.167401	149.317	1.48965	681	11427	114	103474	261344
2029	295.417	0.157137	0.603667	663.872	62.9737	709	4512	428	7764	23210	2029	65.5313	0.0328558	0.167462	704.971	3.87882	2305	70155	386	113788	339843
2338	112.778	0.0993637	1.05419	321.766	33.7043	203	2043	214	5823	21683	2338	13.2652	0.0093925	0.167488	293.919	0.462374	203	21613	34	49506	251118
1578	128.399	0.111216	0.95339	342.533	36.3195	236	2122	225	5946	21156	1578	10.8521	0.00771936	0.167622	330.391	0.427503	698	90422	117	208073	934622
3604	158.177	0.0350471	1.34264	1550.61	72.9648	394	11242	529	8058	24759	3604	17.8487	0.00241418	0.16777	1479.51	0.59924	906	375283	152	164209	866228
555	134.249	0.0419446	1.69811	1197.4	85.287	371	8845	630	8940	25226	555	22.0094	0.00530514	0.167883	1166.4	1.03885	822	154944	138	120820	453648
234	228.962	0.177087	0.61945	390.691	42.8575	473	2671	293	6683	23347	234	32.6328	0.019422	0.167934	349.634	1.14037	1447	74503	243	143446	727697
5532	220.638	0.0112919	2.09091	6907.85	163.096	506	44811	1058	7419	22153	5532	36.9511	0.00160451	0.16803	6944.98	1.8724	1589	990336	267	139114	486970
5455	182.952	0.0246265	1.62667	2377.32	95.2333	450	18273	732	7957	26249	5455	23.3508	0.00232081	0.168124	2432.39	0.949083	1029	443380	173	142557	622491
4845	216.321	0.348945	0.361059	196.887	24.8057	529	1516	191	7911	26295	4845	13.0064	0.0159963	0.168254	195.938	0.527358	315	19692	53	78348	343211
5558	176.734	0.163473	0.638941	353.144	36.8859	529	3236	338	9683	31293	5558	12.6554	0.00829046	0.168254	354.485	0.494472	630	75991	106	161042	732075
2391	257.176	0.0694381	0.610197	1218.19	51.6159	608	8756	371	7648	24546	2391	18.2429	0.00368404	0.168254	1105.13	0.685022	945	256512	159	167576	792655
3074	118.311	0.0959943	0.432099	421.098	17.4668	405	4219	175	11074	34215	3074	13.5052	0.0116988	0.168523	391.675	0.772193	1347	115140	227	322656	1003902
1725	158.002	0.0566512	0.883959	823.037	41.2155	293	5172	259	5999	21460	1725	10.3183	0.00327668	0.168539	742.313	0.40994	801	244455	135	251129	1124612
3024	185.202	0.060121	0.532544	934.628	29.9241	338	5622	180	5904	20542	3024	16.3586	0.00616429	0.168574	875.62	0.909893	961	155898	162	190043	608017
566	118.863	0.0270301	1.4322	1409.02	54.547	236	8731	338	6423	21161	566	16.9144	0.00295456	0.168631	1366.87	0.681016	1103	373321	186	210956	932708
3660	136.421	0.0229516	1.81911	1847.91	77.1531	293	12766	533	6948	23592	3660	16.8958	0.00208436	0.168675	1736.88	0.61065	581	278743	98	111243	548055
3147	75.1979	0.0438749	0.673267	457.267	13.5074	101	2302	68	4345	17192	3147	20.8168	0.0171231	0.16882	401.456	1.1605	1161	67803	196	180423	576769
1425	202.75	0.0839274	0.472973	983.913	39.0568	518	6172	245	8265	21422	1425	10.5651	0.00539944	0.168889	884.99	0.807026	225	41671	38	68894	160800
2423	207.224	0.226986	0.405556	280.138	25.7882	360	1586	146	5620	19334	2423	25.0057	0.0197805	0.169154	276.526	0.925246	402	20323	68	52007	250982
3603	162.155	0.15748	0.844444	339.835	45.1924	360	2286	304	7182	22972	3603	11.9208	0.00967614	0.169231	238.39	0.390365	585	60458	99	158754	866077
6355	158.771	0.0587382	0.834568	927.39	45.4616	405	6895	338	8252	25390	6355	20.0055	0.00817079	0.169243	921.159	1.27382	1294	158369	219	209247	587119
3651	175.993	0.0363636	1.10474	1579.31	63.4446	506	13915	559	9301	30089	3651	15.9774	0.00291893	0.169255	1553.42	0.767456	644	220629	109	130393	485024
5304	177.658	0.170772	0.649038	330.09	36.5864	416	2436	270	7575	25202	5304	18.5022	0.0154078	0.169385	304.944	0.795859	797	51727	135	139351	579279
3781	276.275	0.0568688	0.948795	1516.05	81.8011	664	11676	630	7775	26301	3781	45.1205	0.00738757	0.169683	1482.36	1.8582	2210	299151	375	158450	689173
4573	117.832	0.0345232	1.11749	703.351	27.1349	383	11094	428	10515	53865	4573	17.1686	0.00461843	0.170319	663.588	0.521983	1004	217390	171	189179	1118747
4647	217.285	0.178334	0.418338	335.921	25.0611	349	1957	146	5196	19895	4647	13.874	0.00992501	0.17037	314.609	0.531982	135	13602	23	31478	147646
4602	93.5477	0.0352369	1.16256	990.127	40.5606	203	5761	236	7020	19870	4602	14.0906	0.00383087	0.17037	808.257	0.527522	135	35240	23	30994	148894
867	178.037	0.0974377	0.72963	569.989	40.5225	540	5542	394	9812	33204	867	20.997	0.00759371	0.170382	616.026	0.797034	1256	165400	214	193511	916911
1758	170.649	0.0436468	0.773639	1289.74	43.5504	349	7996	270	6616	21172	1758	13.1081	0.00308517	0.170455	1220.63	0.641904	968	313759	165	238896	877817
3033	159.164	0.0775695	0.844444	780.817	51.1459	360	4641	304	7317	20298	3033	28.4512	0.0116105	0.17047	767.251	1.51858	745	64166	127	84709	285600
2668	186.011	0.0330588	1.20285	1778.21	70.71	281	8500	338	4887	16324	2668	36.0003	0.00594868	0.170543	1580.96	1.60389	516	86742	88	46368	187370
594	84.0964	0.0333962	1.85887	985.88	61.2026	248	7426	461	9540	25723	594	12.1777	0.00353738	0.170673	893.943	0.539707	416	117601	71	110510	449254
2878	235.969	0.0567686	0.769231	1353.89	59.1217	585	10305	450	8020	25993	2878	14.2542	0.00260375	0.170683	1372.23	0.60984	996	382525	170	226043	951970
2860	227.033	0.0345748	1.06371	2000.22	73.5629	518	14982	551	7381	25579	2860	29.7739	0.00425067	0.170743	1812.56	1.31551	2085	490511	356	226540	924158
1960	188.326	0.0682226	0.851974	972.845	56.5455	304	4456	259	5222	15642	1960	29.8688	0.0068544	0.170772	953.164	1.11571	609	88848	104	65959	318325
5283	133.836	0.180206	0.714286	235.573	30.3226	315	1748	225	7614	25340	5283	10.3907	0.0137676	0.170996	206.866	0.487006	462	33557	79	143837	553968
850	141.471	0.0377703	0.725806	1232.43	33.7859	248	6566	180	5671	18194	850	20.445	0.00674226	0.170996	1235.92	1.42489	462	68523	79	73102	189337
796	154.761	0.196825	0.681452	273.443	36.6761	248	1260	169	5184	15736	796	17.1521	0.0149941	0.171134	250.091	0.641733	485	32346	83	91474	441686
602	155.921	0.297016	0.841121	166.026	41.4777	428	1441	360	8880	29640	602	13.3501	0.0199415	0.171254	148.896	0.508487	654	32796	112	158477	752193
1643	146.15	0.0730603	0.940701	637.152	43.7901	371	5078	349	8212	27217	1643	24.7868	0.00774922	0.171319	662.764	0.879875	1039	134078	178	135603	690859
1390	261.419	0.166716	0.552398	456.207	42.0137	563	3377	311	6967	25279	1390	23.8602	0.0190353	0.171575	440.015	1.43708	781	41029	134	105889	318430
4768	297.123	0.0842131	0.558309	1236.05	58.1154	686	8146	383	7469	22506	4768	53.3079	0.0200492	0.171617	1121.34	3.85829	1515	75564	260	91938	230128
5837	106.599	0.134826	0.478764	279.075	18.0142	259	1921	124	7860	23507	5837	10.3703	0.0106271	0.171717	261.475	0.477154	594	55895	102	185298	730017
1940	187.159	0.165099	0.5	295.627	24.4039	158	957	79	2731	11055	1940	10.396	0.0175211	0.171739	288.136	0.867017	460	26254	79	143142	311164
3431	135.783	0.0971689	0.888889	507.622	43.8445	405	4168	360	9649	28040	3431	18.0057	0.00737599	0.171854	486.714	0.616954	739	100190	127	132773	702977
4941	279.261	0.104496	0.920673	717.989	69.0755	416	3981	383	4819	18935	4941	21.4736	0.00814739	0.171893	627.235	0.87843	861	105678	148	129710	575367
1059	224.716	0.0858762	0.65736	883.751	49.8892	394	4588	259	5672	17729	1059	26.5431	0.00833851	0.171961	689.991	0.989373	913	109492	157	111274	541913
3140	192.68	0.0519614	0.805921	1320.56	55.3009	608	11701	490	10208	30259	3140	18.8856	0.00455037	0.172098	1369.9	1.07278	1964	431613	338	336423	1075959
4634	149.532	0.08308	0.695122	591.698	34.171	328	3948	228	7096	22786	4634	12.1073	0.00560379	0.172152	579.871	0.559404	790	140976	136	211084	830241
1488	143.471	0.113857	0.601423	379.615	25.9947	281	2468	169	6336	22202	1488	11.2693	0.00696237	0.172263	383.616	0.460093	685	98386	118	196638	875845
6388	181.019	0.0651484	0.613181	832.65	33.2625	349	5357	214	6237	21971	6388	13.271	0.00445039	0.172355	813.558	0.624037	586	131674	101	142846	552716
3944	171.953	0.0750375	0.8	737	44.2421	450	5997	360	8466	27788	3944	19.301	0.00594105	0.172524	782.179	0.801712	939	158053	162	157384	690061
6531	149.835	0.0456031	0.737201	1096.47	36.8617	293	6425	216	6326	20011	6531	15.4246	0.0051457	0.172625	1045.34	0.928552	979	190256	169	205325	621544
5787	138.995	0.310121	0.67624	145.593	30.5332	383	1235	259	8914	28968	5787	12.7464	0.0332192	0.17268	129.545	0.743107	776	23360	134	196946	615806
1848	254.206	0.270233	0.200508	303.047	16.4203	394	1458	79	5014	16430	1848	28.891	0.0340835	0.173077	221.232	1.30506	624	18308	108	69871	282607
641	153.188	0.12515	0.596154	366.153	27.3182	416	3324	248	8785	31002	641	10.6453	0.0071242	0.173333	329.323	0.406668	450	63165	78	136750	655006
1943	103.465	0.0262146	2	1322.58	69.3417	225	8583	450	7035	22162	1943	10.0161	0.00203036	0.173387	1298.21	0.457019	248	122146	43	80099	321310
1275	179.304	0.080421	0.888889	758.554	54.2255	405	5036	360	7307	22672	1275	27.4847	0.00782825	0.173401	786.066	1.06703	594	75879	103	69915	329650
4193	297.612	0.275992	0.157534	283.067	12.3073	146	529	23	1587	6382	4193	11.8503	0.0171285	0.173745	204.701	0.609188	259	15121	45	70704	252262
2183	122.768	0.00701754	3.42056	5793.3	139.062	214	30495	732	5639	17976	2183	19.6705	0.00964823	0.17382	581.862	0.975816	466	48299	81	76638	283471
1742	171.168	0.0876869	0.71028	698.923	43.5305	428	4881	304	8089	23849	1742	14.0576	0.00479389	0.173913	596.778	0.497545	598	124742	104	137615	713823
3539	130.847	0.0481112	1.41728	921.187	62.8132	405	8418	574	10013	31207	3539	10.1809	0.00217792	0.173913	899.146	0.340568	414	190090	72	131549	721971
629	101.421	0.0800342	1.44128	443.994	51.2155	281	3511	405	8963	27005	629	26.0295	0.0105327	0.173949	452.942	0.829859	1213	115165	211	150754	868297
2959	180.847	0.0713302	0.957529	825.337	56.3711	259	3631	248	4633	15024	2959	26.3233	0.00892953	0.174138	822.19	1.27848	580	64953	101	71279	269785
3600	162.241	0.108557	0.786389	559.371	47.7526	529	4873	416	10548	29750	3600	27.773	0.0130555	0.174298	557.144	1.26781	1354	103711	236	157714	635694
1101	170.679	0.0975017	0.921708	530.739	47.6966	281	2882	259	5326	18544	1101	16.2867	0.0098269	0.174359	427.698	0.732821	390	39687	68	77465	316885
6264	121.035	0.0205759	1.26627	1840.19	47.9455	338	16427	428	9034	30485	6264	20.3832	0.00275618	0.174567	1706.38	0.821004	1329	482189	232	210924	965013
2078	204.181	0.276045	0.379808	268.672	28.1686	416	1507	158	6591	19155	2078	14.9245	0.0114249	0.174603	309.564	0.617528	252	22057	44	54623	243325
1233	169.501	0.0305967	1.52313	1623.7	75.6689	281	9184	428	5363	19316	1233	15.7686	0.00421715	0.174603	1623.12	1.19515	630	149390	110	129247	314312
2682	175.684	0.0493055	0.713198	1232.47	43.3391	394	7991	281	7255	22142	2682	17.3439	0.00497643	0.174844	1178.61	1.0255	1121	225262	196	209090	652694
1410	200.599	0.0872431	0.651111	727.244	41.3111	450	5158	293	7257	24221	1410	21.944	0.0127559	0.1749	616.013	1.37433	749	58718	131	110418	325516
6044	100.224	0.0355516	1.46975	882.731	46.1245	281	7904	413	9070	30578	6044	16.4919	0.0066269	0.175064	906.507	1.05167	1171	176704	205	229700	665681
4430	271.806	0.144005	0.557851	437.159	35.1184	968	6722	540	11521	52511	4430	60.8123	0.020507	0.175285	414.16	1.48872	2978	145219	522	158419	1197420
3392	184.846	0.0523057	1.04651	1239.69	67.8586	473	9043	495	8278	24911	3392	27.4559	0.0046437	0.175522	1158.35	0.944138	1054	226974	185	124188	669155
6193	215.696	0.0738145	1.04646	971.492	75.0422	495	6706	518	7424	23573	6193	24.4291	0.0104939	0.17616	854.294	1.57926	1703	162284	300	225518	648723
3466	131.795	0.0596641	0.945679	677.669	38.2362	405	6788	383	9941	34207	3466	9.23817	0.00327687	0.176218	605.666	0.349737	698	213008	123	244424	1201029
3177	113.535	0.138317	0.733681	283.627	28.7827	383	2769	281	10913	33340	3177	16.1143	0.00707932	0.176265	342.626	0.427541	573	80940	101	115032	806741
1053	185.328	0.0887836	0.679715	616.887	37.2276	281	3165	191	4905	17521	1053	14.7911	0.00482763	0.176322	616.333	0.524633	397	82235	70	86829	455651
3254	187.967	0.0581892	1.17375	1041.75	71.1507	518	8902	608	8915	29182	3254	11.2542	0.00248187	0.176596	1038.87	0.455325	470	189373	83	135101	622509
4799	148.934	0.320919	0.417284	161.081	21.5711	405	1262	169	8797	26755	4799	12.767	0.0341307	0.176638	155.36	0.936635	351	10284	62	88939	226054
6631	146.16	0.0558544	1.08519	858.679	52.0466	270	4834	293	5976	19225	6631	20.2123	0.00650575	0.17672	848.735	0.975788	1177	180917	208	188380	727944
6248	161.199	0.0923239	0.974943	663.71	59.7409	439	4755	428	8810	24466	6248	14.3673	0.00746239	0.176963	708.135	0.935143	955	127975	169	215031	617163
4911	103.663	0.0455055	1.38424	821.523	51.748	203	4461	281	6335	18544	4911	11.2309	0.00292625	0.176991	749.983	0.388432	226	77232	40	65098	351671
1389	190.023	0.104038	0.668464	572.862	39.8401	371	3566	248	6316	21258	1389	8.01728	0.000516681	0.177083	3023.36	0.276625	288	557404	51	116209	629610
3874	144.977	0.107207	0.5	401.765	21.5359	360	3358	180	8033	28543	3874	15.061	0.0207696	0.177494	384.103	1.41599	862	41503	153	185152	368997
4795	149.837	0.0347077	1.73368	1638.53	98.5939	383	11035	664	8269	22999	4795	20.7534	0.00358156	0.177602	1460.47	0.928989	884	246820	157	137796	577138
4165	119.72	0.0355895	1.38037	1201.47	59.024	326	9160	450	8809	26036	4165	14.6379	0.00264384	0.177711	1125.35	0.528734	664	251150	118	146745	762142
5202	192.873	0.0612193	0.628099	1009.65	38.8228	484	7906	304	8118	26741	5202	20.2641	0.00452609	0.177829	1046.42	0.842231	866	191335	154	138250	624425
1343	170.149	0.11258	0.501587	438.814	24.7793	315	2798	158	5989	21775	1343	12.2568	0.00566528	0.178354	377.695	0.381633	656	115793	117	173142	1046964
3842	146.71	0.0862905	1.03254	565.27	50.3649	338	3917	349	7453	23664	3842	17.7305	0.00628193	0.178797	548.527	0.616104	632	100606	113	115311	626349
1792	147.433	0.111193	0.475556	373.547	19.7527	450	4047	214	9874	36998	1792	14.4179	0.00926261	0.178841	376.037	0.62292	794	85721	142	178153	778479
1295	181.653	0.0728268	0.615034	789.841	35.3777	439	6028	270	7818	26063	1295	10.8612	0.00634466	0.178849	716.496	0.813033	643	101345	115	191517	483036
2902	178.435	0.507514	0.56492	115.947	33.2425	439	865	248	7959	25477	2902	11.3089	0.035619	0.178934	75.6312	0.482031	788	22123	141	225413	998927
4145	241.406	0.0961479	0.691438	803.074	53.3886	619	6438	428	8295	27377	4145	15.5217	0.00558878	0.178947	744.218	0.744289	855	152985	153	178197	702004
2584	152.714	0.054106	0.633136	830.065	28.4351	338	6247	214	7160	25701	2584	11.4789	0.00308574	0.179039	792.433	0.437796	687	222637	123	193612	959457
376	174.978	0.0560282	1.04989	1093.67	64.3336	461	8228	484	8523	25692	376	15.8519	0.0029719	0.179045	1084.09	0.576848	754	253710	135	153874	799212
1646	240.071	0.0573834	0.582645	1586.46	53.042	968	16869	564	13044	36312	1646	35.9163	0.0125163	0.179174	1396.23	3.13116	2372	189513	425	213647	463526
1575	154.87	0.110831	0.766529	534.68	45.424	484	4367	371	10110	27892	1575	12.3406	0.00987185	0.179394	558.057	0.988291	825	83571	148	216268	511408
572	169.802	0.0779639	0.650826	787.94	39.9809	484	6208	315	9221	26906	572	17.893	0.0068812	0.179567	725.409	0.896338	646	93879	116	116795	441953
808	289.261	0.118235	0.459184	829.482	45.0339	686	5802	315	7672	23887	808	21.3163	0.0095221	0.179584	938.722	1.60523	529	55555	95	80282	202105
1277	221.337	0.0846006	0.650826	789.606	43.4759	484	5721	315	7074	24743	1277	13.2472	0.00780116	0.179618	743.073	1.04122	785	100626	141	191699	462455
623	225.289	0.195113	0.509982	402.872	40.0875	551	2824	281	7912	23938	623	18.8417	0.0117817	0.179715	391.245	0.828407	562	47701	101	96492	416360
529	113.679	0.0928979	0.74744	449.481	31.21	293	3154	219	8338	23963	529	24.5763	0.0147867	0.179907	439.495	1.16915	856	57890	154	112676	449822
1587	233.842	0.0535536	0.735981	1290.37	50.8593	428	7992	315	5921	21151	1587	26.1635	0.00508027	0.180113	1238.03	1.13282	1599	314747	288	197709	868205
6474	160.611	0.382002	0.788462	154.878	46.6483	416	1089	328	8379	24012	6474	19.2787	0.05127	0.180215	139.592	1.28977	1304	25434	235	218814	622222
4588	220.242	0.0853037	1.02899	845.907	74.2505	552	6471	568	8108	26124	4588	16.6578	0.00481438	0.180238	892.79	0.774703	1093	227028	197	212264	868402
2325	138.891	0.0234496	1.84055	2075.32	89.5709	439	18721	808	10225	30806	2325	18.242	0.0020788	0.180266	1935.34	0.72524	1054	507024	190	186914	894670
81	126.23	0.0439078	0.613889	935.784	25.2236	360	8199	221	9226	29921	81	13.8222	0.00521935	0.180473	966.383	0.910289	338	64759	61	79107	228845
5022	223.103	0.0700455	0.596154	1092.06	45.602	416	5939	248	6032	18572	5022	12.3959	0.00247249	0.180556	1114.03	0.49733	504	203843	91	131531	624869
1061	193.73	0.116827	0.559653	669.029	43.7429	461	3946	258	7698	20142	1061	13.099	0.0106998	0.180747	579.323	1.12038	509	47571	92	125705	280422
5742	145.666	0.101209	0.405556	487.975	20.0293	360	3557	146	7995	24893	5742	20.7136	0.0127613	0.180819	437.694	1.00998	1001	78440	181	156334	612009
1868	107.858	0.115354	1.03754	320.397	38.3467	293	2540	304	8788	27073	1868	12.0743	0.00776098	0.180828	286.837	0.402547	459	59142	83	122977	704127
1423	85.5674	0.0874471	1.3629	334.702	39.8904	124	1418	169	4688	14468	1423	10.0586	0.00892393	0.180982	258.176	0.416971	326	36531	59	104847	483211
751	154.159	0.118854	0.885787	410.826	43.2514	394	3315	349	8268	27556	751	13.202	0.00871924	0.181019	354.364	0.56006	569	65258	103	139418	628888
1779	148.475	0.0257843	1.12808	1882.93	54.7682	203	7873	229	4423	14279	1779	15.0349	0.00218432	0.181481	1705.97	0.676272	270	123608	49	58095	247437
336	126.21	0.0530772	1.03681	816.654	44.9412	326	6142	338	8356	25684	336	18.0207	0.00494207	0.181503	801.133	0.718615	865	175028	157	155281	746094
5616	123.457	0.0319567	1.57203	1110.12	55.7692	236	7385	371	6184	22718	5616	17.0471	0.00463454	0.181696	1061.37	0.893757	743	160318	135	140998	515828
4356	102.047	0.109919	1.23077	203.719	27.5601	338	3075	416	10715	51547	4356	10.0619	0.0088314	0.181818	169.83	0.272698	495	56050	90	159148	1127072
3243	212.028	0.174757	0.459259	376.574	30.2234	540	3090	248	8239	28022	3243	11.5859	0.00677856	0.181818	359.234	0.442745	418	61665	76	116713	586209
2819	241.814	0.0845859	0.510397	908.787	39.2345	529	6254	270	7077	23501	2819	16.1627	0.00497748	0.181818	805.854	0.729294	1155	232045	210	231176	983347
493	91.2951	0.0684343	1.12042	403.03	30.9024	191	2791	214	6768	23649	493	9.16105	0.00622122	0.18209	399.48	0.452539	335	53848	61	118297	460326
1276	203.316	0.0777661	0.84749	985.714	64.9645	518	6661	439	8242	23077	1276	14.1666	0.00598794	0.182147	1032.69	1.12634	829	138445	151	189306	457824
3852	58.9033	0.0653435	3.41589	205.304	45.825	214	3275	731	11753	54476	3852	19.1304	0.018686	0.18233	226.515	0.771739	1777	95098	324	300496	1433724
4799	196.806	0.00808618	2.94243	5096.03	121.25	608	75190	1789	9994	50387	4799	39.959	0.00143544	0.18238	5049.09	1.32183	2429	1692165	443	196647	1144511
389	218.813	0.135326	0.588235	550.517	43.8233	765	5653	450	11310	35067	389	24.9482	0.0123227	0.182902	567.682	1.27947	1930	156621	353	250261	942184
780	206.099	0.0849487	0.77349	894.918	58.8023	596	7016	461	9355	26773	780	27.3006	0.0078828	0.183114	879.691	1.26979	912	115695	167	108068	449133
480	141.386	0.0451882	1.53584	947.775	65.7771	293	6484	450	6704	23363	480	38.9377	0.0110846	0.183163	940.887	1.91027	2839	256122	520	235868	929609
1618	196.321	0.117748	0.521866	583.369	35.8472	686	5826	358	11304	34105	1618	21.3881	0.0187049	0.183165	588.691	2.0169	1485	79391	272	224610	460548
2708	97.8061	0.0973423	1.07237	302.194	31.5451	304	3123	326	10055	35292	2708	13.3405	0.014716	0.183183	299.758	0.808061	666	45257	122	161501	515592
1808	118.851	0.0317133	1.53254	1072.58	52.1297	169	5329	259	4600	16967	1808	12.7518	0.00343043	0.183333	1050.66	0.660775	360	104943	66	91328	341099
6004	202.556	0.0977883	0.785137	672.106	51.6025	619	6330	486	9886	32163	6004	24.9792	0.00981877	0.183391	687.829	1.23856	2023	206034	371	261994	1022938
395	145.424	0.0481256	0.911051	976.239	42.8031	371	7709	338	8253	26967	395	16.5737	0.00364392	0.183417	926.424	0.619184	796	218446	146	155370	805239
3884	110.503	0.0535101	0.926606	652.26	32.3408	109	2037	101	3191	10665	3884	35.0207	0.0153214	0.183486	537.825	1.51196	436	28457	80	40275	180692
3271	74.9514	0.0490119	1.38306	509.626	34.5458	248	5060	343	10704	33907	3271	9.46218	0.00550353	0.183556	533.779	0.539228	523	95030	96	178807	607981
2297	143.664	0.0924214	1.19111	517.27	56.9432	450	4869	536	10133	32145	2297	20.3781	0.00698468	0.183566	569.353	0.729997	1144	163787	210	181609	982401
6542	172.564	0.0597327	0.819407	964.774	47.2213	371	6211	304	6955	21985	6542	9.19651	0.00339617	0.183607	983.015	0.612969	610	179614	112	214576	623980
747	144.519	0.0583778	1.35337	798.716	63.1037	416	7126	563	9312	30468	747	11.0605	0.0030737	0.184066	864.203	0.488345	728	236848	134	212899	935931
1174	156.595	0.0809798	0.960854	573.519	44.6254	281	3470	270	5805	20662	1174	13.7217	0.00621731	0.184127	567.02	0.64911	315	50665	58	74264	305141
3981	120.858	0.0750115	1.24233	575.478	53.6283	326	4346	405	8726	25790	3981	14.3215	0.00705694	0.18427	515.131	0.669866	890	126117	164	201037	836078
1756	150.108	0.135054	0.551111	397.387	29.5774	225	1666	124	4849	14317	1756	16.2392	0.0165811	0.18451	250.862	0.76748	439	26476	81	87453	360420
3518	109.702	0.0687198	1	542.123	37.2545	270	3929	270	7962	24750	3518	17.8495	0.010573	0.184529	526.822	1.02784	1241	117374	229	224916	760850
6163	113.19	0.0343132	0.959044	1050.76	34.5782	293	8539	281	8374	27752	6163	15.7565	0.00403055	0.184727	932.938	0.694618	969	240414	179	198948	880030
1547	182.98	0.0557229	0.584942	1183.93	38.5897	518	9296	303	9158	26814	1547	17.2154	0.00667361	0.184829	1185.41	1.46218	936	140254	173	175887	404052
447	137.526	0.0684265	0.913706	685.476	42.8571	394	5758	360	9268	28686	447	15.9738	0.00485883	0.185185	675.27	0.607597	729	150036	135	147636	758767
2328	225.471	0.0382784	1.65736	1788.74	113.48	394	10293	653	5653	19651	2328	31.1601	0.0044826	0.185328	1554.1	1.29107	518	115558	96	53778	253928
1615	204.66	0.045755	0.924444	1502.42	63.5491	450	9835	416	7113	22355	1615	32.4034	0.00564003	0.185355	1447.28	1.513	2185	387409	405	218140	914131
4608	127.705	0.0257428	2.36449	1394.07	84.8551	214	8313	506	5421	20364	4608	13.2494	0.00206381	0.185484	1404.84	0.537777	124	60083	23	30276	146055
6130	150.777	0.191734	0.8	276.437	42.4019	450	2347	360	9655	28994	6130	13.7584	0.014158	0.185787	358.042	0.941785	985	69572	183	231602	663576
2628	227.828	0.227255	0.0938023	397.202	8.46719	597	2627	56	8477	22586	2628	15.4905	0.0155961	0.185955	325.468	0.943909	1011	64824	188	211135	680172
2988	146.432	0.0535777	0.815789	880.159	38.4701	304	5674	248	6716	22015	2988	20.7303	0.00579926	0.185962	760.69	0.820358	1097	189162	204	171189	849213
2607	204.058	0.194302	0.567308	364.81	40.2126	416	2141	236	6595	20042	2607	15.2836	0.00790554	0.186472	378.419	0.55785	547	69192	102	115781	624415
5336	174.496	0.254699	0.539157	259.946	35.6965	664	2607	358	12310	34249	5336	12.867	0.0258518	0.186691	208.962	1.00851	541	20927	101	136017	342004
499	135.896	0.9	0.471605	52.2775	22.1889	405	450	191	9641	29396	499	9.69872	0.0520019	0.186788	35.8439	0.348166	439	8442	82	146428	804304
291	239.839	0.081678	0.362976	977.702	28.9861	551	6746	200	7432	23563	291	12.9526	0.00262095	0.186795	995.726	0.487488	621	236937	116	155099	812613
4792	207.508	0.128804	0.638941	582.281	47.9209	529	4107	338	8247	24087	4792	14.5209	0.00625049	0.186813	539.51	0.629972	637	101912	119	141912	645084
2365	127.428	0.0405767	1.2894	1151.27	60.234	349	8601	450	8860	25513	2365	23.9476	0.00459834	0.187045	1106.05	0.95131	1235	268575	231	166832	829242
5867	164.71	0.353513	0.511628	153.213	27.7112	473	1338	242	9290	29823	5867	12.546	0.02951	0.187421	137.039	0.757935	795	26940	149	204991	671343
3804	233.308	0.0372798	0.965974	2029.1	73.0703	529	14190	511	7335	23882	3804	46.3677	0.0118409	0.187598	1829.16	4.06317	1274	107593	239	88885	200874
2223	198.737	0.0267505	1.32222	2374.29	83.9787	630	23551	833	10255	33874	2223	35.6784	0.0035867	0.187678	2311.79	1.55617	2110	588285	396	191316	869019
5857	202.949	0.219727	0.424444	290.397	27.0829	450	2048	191	7173	24084	5857	12.3459	0.0137573	0.187767	247.373	0.639008	703	51100	132	184208	705439
6370	157.32	0.121175	0.921502	479.807	53.5764	293	2418	270	6025	17210	6370	14.9903	0.0101521	0.187879	515.363	0.982984	990	97517	186	213648	646186
3907	87.5075	0.0504323	2	361.656	36.4782	315	6246	630	11645	58979	3907	13.9469	0.00892556	0.187982	331.385	0.55601	1298	145425	244	301072	1498639
2971	134.482	0.126602	0.898773	325.473	37.0344	326	2575	293	7842	27018	2971	8.0582	0.00494934	0.18799	320.39	0.298099	383	77384	72	153757	824828
2016	179.904	0.348592	0.412121	195.781	28.1263	495	1420	204	8901	24769	2016	10.6989	0.0185058	0.188329	193.91	0.675811	754	40744	142	227985	717553
5224	170.104	0.0990535	1	558.814	55.3524	450	4543	450	8558	27763	5224	19.4077	0.00772572	0.188634	583.891	0.850922	827	107045	156	137850	626073
3909	119.925	0.0674001	1.27893	397.702	34.2818	484	7181	619	13056	61662	3909	14.3402	0.00786689	0.188724	388.213	0.576367	1277	162326	241	288077	1427936
3421	130.607	0.0190355	2.45111	1374.75	64.1432	450	23640	1103	11146	58724	3421	20.5619	0.0038026	0.188868	1275.35	0.915944	2102	552779	397	330707	1480173
615	199.55	0.209633	0.32376	312.054	21.1794	383	1827	124	6209	19994	615	17.5423	0.0162933	0.188889	203.973	0.627752	360	22095	68	66388	369923
3558	50.224	0.021019	3.91772	522.109	42.994	158	7517	619	10177	49167	3558	15.3135	0.00684125	0.188889	480.038	0.620321	1080	157866	204	228151	1123063
605	76.4708	0.0523459	2.5037	446.526	58.5211	135	2579	338	5711	19724	605	13.0341	0.00577756	0.188889	464.687	0.507121	180	31155	34	44675	228959
1865	209.31	0.0891855	0.854664	713.477	54.3838	461	5169	394	7125	24741	1865	35.034	0.0125497	0.189108	699.838	1.66089	2332	185821	441	215334	906751
6761	107.293	0.0633268	0.951111	616.164	37.112	225	3553	214	6784	19692	6761	12.7921	0.00606376	0.189796	600.577	0.691189	490	80808	93	123916	459490
3371	207.391	0.133547	1	452.4	60.4168	416	3115	416	6489	23514	3371	11.3562	0.00838164	0.189798	418.676	0.666038	843	100577	160	240143	820373
4176	144.995	0.519897	0.666667	101.693	35.2466	405	779	270	9036	26160	4176	9.85678	0.0321119	0.189895	82.0951	0.500608	574	17875	109	188387	743566
3018	282.169	0.115751	0.604027	719.97	50.3378	596	5149	360	6833	24423	3018	24.9535	0.00748072	0.189935	680.377	0.966715	1232	164690	234	159718	826624
5992	171.411	0.102697	0.658586	616.837	41.7197	495	4820	326	9342	26685	5992	13.428	0.00588707	0.190027	584.845	0.654266	742	126039	141	178758	735961
1085	161.563	0.0733919	0.610039	653.802	29.272	259	3529	158	5186	18433	1085	13.7763	0.0112474	0.190207	541.073	1.15753	531	47211	101	124691	297974
4246	228.119	0.172515	0.750427	432.519	55.9941	585	3391	439	8296	26774	4246	19.3689	0.0105839	0.190212	477.566	0.961432	1083	102325	206	180883	731710
929	90.1254	0.0302115	1.81111	1005.96	55.0425	180	5958	326	6461	20226	929	17.2712	0.00379874	0.190283	1087.48	0.786072	494	130043	94	92529	408372
808	210.808	0.0735854	0.74475	945.34	51.8071	619	8412	461	9499	30388	808	14.9625	0.00345763	0.190402	905.463	0.596105	646	186833	123	139670	704650
3274	104.388	0.138472	1.22167	233.42	39.4871	203	1466	248	6291	21448	3274	12.2689	0.0171279	0.190554	231.954	0.757047	614	35848	117	161897	527781
1634	199.609	0.161175	0.651111	419.956	44.0713	450	2792	293	7293	22704	1634	26.8931	0.0164463	0.190578	424.56	1.3307	1868	113582	356	224704	913611
2	169.723	0.111863	0.5	400.458	22.3982	248	2217	124	4727	18906	2	23.1435	0.0148254	0.190616	435.533	1.2308	682	46002	130	95330	360700
834	165.881	0.16057	0.610039	293.156	28.7158	259	1613	158	5051	18790	834	10.2482	0.0160818	0.190678	269.966	0.827834	236	14675	45	74497	185635
1404	120.286	0.0705514	1.25939	566.054	50.2948	293	4153	369	7880	25055	1404	21.3241	0.0139761	0.190678	573.796	1.52912	708	50658	135	107408	301496
2517	145.817	0.0456549	1.08494	898.534	44.507	259	5673	281	5746	21561	2517	11.2738	0.00308791	0.190678	801.412	0.471868	236	76427	45	67720	325673
2911	104.165	0.129639	1.22581	221.439	35.1895	248	1913	304	7702	29502	2911	19.181	0.0270111	0.190684	200.71	1.03378	687	25434	131	115867	432749
2199	129.978	0.07724	0.753333	572.146	33.2917	450	5826	339	11200	34774	2199	14.9098	0.00548173	0.190797	592.056	0.619228	891	162540	170	193322	937536
6660	177.222	0.0332103	1.53651	1612.39	82.2769	315	9485	484	5750	20089	6660	17.9685	0.00317262	0.19084	1590.31	0.962873	1048	330326	200	188679	709336
4827	194.875	0.0643318	0.716216	1139.75	52.5145	518	8052	371	8599	24126	4827	16.5604	0.00398494	0.190871	1042.86	0.793212	723	181433	138	141235	594128
4074	133.889	0.0101675	2.98529	3347.43	101.604	68	6688	203	1643	6823	4074	19.2127	0.00514286	0.190926	1176.71	1.15542	529	102861	101	89072	298519
5167	110.779	0.0757607	1.36388	497.257	51.3809	371	4897	506	10834	33631	5167	10.1452	0.00849424	0.191045	513.14	0.832714	670	78877	128	213642	524935
745	115.195	0.0213756	2.00307	2066.34	88.4743	326	15251	653	9155	25205	745	14.1671	0.0019234	0.19112	1992.83	0.732562	518	269315	99	118283	461511
1934	158.671	0.0643874	1.36388	848.595	74.5209	371	5762	506	7564	23188	1934	10.2704	0.00353835	0.191126	787.336	0.532453	293	82807	56	92290	359168
4167	128.657	0.033478	0.792593	1134.77	30.1104	270	8065	214	6789	24271	4167	13.3847	0.00713165	0.191199	1042.16	1.42105	659	92405	126	159276	302798
4066	168.041	0.0948483	0.629442	624.902	37.3076	394	4154	248	7585	22701	4066	14.3639	0.00595077	0.191411	610.763	0.695687	815	136957	156	183552	765777
4379	160.008	0.0674272	0.961474	572.855	37.1378	597	8854	574	12070	52782	4379	22.5451	0.00587666	0.191489	544.079	0.612262	1081	183948	207	155113	1154579
4261	155.059	0.166733	0.704327	331.418	38.92	416	2495	293	8679	25709	4261	11.8713	0.00994509	0.191549	284.598	0.542152	355	35696	68	96740	428330
3757	145.049	0.0976294	1.08616	534.94	56.7258	383	3923	416	8542	25044	3757	12.1965	0.00532431	0.191576	516.202	0.526532	736	138234	141	195217	914505
3887	162.699	0.0214167	1.93889	1710.15	71.013	540	25214	1047	10737	50350	3887	32.7853	0.00433779	0.191661	1564.7	1.30087	2974	685602	570	293451	1496341
767	183.378	0.021762	0.907258	2440.26	48.18	248	11396	225	4375	15948	767	26.2218	0.00254271	0.191763	2463.4	1.20115	777	305579	149	95859	423622
6363	184.886	0.0508475	0.844444	1122.9	48.2147	360	7080	304	6299	21532	6363	13.8389	0.00323924	0.191901	1119.66	0.695994	568	175350	109	132776	534825
2579	126.748	0.047249	1	825.182	38.989	304	6434	304	7759	26627	2579	11.2372	0.00294107	0.192133	844.898	0.477434	661	224748	127	190291	908411
6946	100.047	0.0623844	1.24153	439.629	34.0501	236	3783	293	7631	29386	6946	18.2633	0.00970037	0.192203	441.439	0.823035	1103	113707	212	195376	879645
3439	128.815	0.131452	1.03681	327.553	44.6422	326	2480	338	8187	25856	3439	15.5231	0.0106895	0.192434	316.674	0.651408	608	56878	117	126707	613370
4009	170.263	0.207666	0.420561	272.644	23.8117	428	2061	180	8132	25815	4009	11.524	0.0122425	0.192521	247.285	0.582835	722	58975	139	202678	814442
2488	151.665	0.0913439	0.706806	465.955	30.0832	191	2091	135	4074	15325	2488	23.648	0.0141165	0.192744	365.783	0.995247	441	31240	85	60328	291661
411	105.644	0.106305	0.65616	405.756	28.3028	349	3283	229	10687	27631	411	14.908	0.00754917	0.192848	391.178	0.569492	783	103720	151	169909	905480
2887	189.232	0.19386	0.733189	292.486	41.5728	461	2378	338	7881	27765	2887	20.6758	0.0162095	0.192995	316.371	0.989715	1456	89824	281	227810	969586
1826	163.027	0.134764	0.765013	387.876	39.9886	383	2842	293	7600	25022	1826	9.23263	0.00560478	0.193093	437.164	0.473118	637	113653	123	223197	887825
3494	298.631	0.0195395	1.6866	4506.85	148.525	903	46214	1523	9782	35018	3494	45.9937	0.00240963	0.193101	4361.77	2.02954	3392	1407686	655	238579	1102133
2719	94.985	0.188667	0.883959	143.38	23.9121	293	1553	259	9979	36989	2719	7.81171	0.0160237	0.193122	160.793	0.497579	378	23590	73	156538	501017
3898	212.77	0.0953094	0.591623	691.139	38.9714	191	2004	113	2904	9902	3898	19.1444	0.00686121	0.193133	657.587	0.871385	233	33959	45	39372	176357
1094	171.745	0.183393	0.719444	272.517	35.9561	360	1963	259	6781	24599	1094	13.7605	0.0176301	0.193146	297.025	1.01143	642	36415	124	150930	418676
2907	122.215	0.0487013	1.17778	758.055	43.4815	315	6468	371	8338	29138	2907	17.589	0.00620708	0.193182	689.805	0.82714	1232	198483	238	226592	982625
2845	108.496	0.0146807	2.62778	2117.81	81.7002	180	12261	473	5367	19771	2845	20.1659	0.00332609	0.193252	1971.67	1.26733	978	294039	189	156890	509286
812	133.222	0.0748775	0.630841	672.946	31.7872	428	5716	270	10393	29007	812	18.5301	0.00683626	0.193292	618.364	0.816185	1133	165734	219	197815	915287
3511	145.63	0.156522	0.772222	311.637	37.6674	360	2300	278	7997	25204	3511	11.8011	0.0128647	0.193326	279.528	0.695209	869	67549	168	238217	825247
3860	153.464	0.0623616	0.568047	696.388	24.6691	338	5420	192	7125	26579	3860	13.1658	0.0111918	0.193476	642.712	1.39169	889	79433	172	218439	422061
3617	240.51	0.0228438	1.1474	3516.18	92.1628	597	26134	685	8030	25382	3617	35.009	0.00469422	0.193574	3496.58	3.17727	1245	265220	241	115044	259032
2596	161.311	0.0283118	1	1695.06	47.9901	349	12327	349	6999	24835	2596	15.8986	0.00246208	0.193764	1432.98	0.683622	898	364732	174	182722	869207
5185	103.303	0.0917597	1	417.518	38.3113	304	3313	304	9520	27098	5185	12.0314	0.00626176	0.193916	450.027	0.546448	526	84002	102	141431	637444
4808	178.768	0.203181	0.281139	260.217	14.8642	281	1383	79	5085	18150	4808	13.6085	0.0117968	0.193925	268.097	0.613327	428	36281	83	101744	462144
3267	114.53	0.0288791	1.38136	1237.8	49.3786	236	8172	326	6666	22546	3267	17.8877	0.00437435	0.193933	1457.37	1.23633	923	211003	179	166925	494437
3162	171.836	0.0953533	0.713768	540.045	36.7555	552	5789	394	10392	36607	3162	22.7635	0.0137366	0.194064	523.985	1.39683	1314	95657	255	186737	623431
2391	35.2482	0.00779221	3.24444	1318.38	33.3304	45	5775	146	4130	14959	2391	14.432	0.00221904	0.194079	1550.71	0.667844	304	136996	59	68143	301694
3922	163.751	0.0637887	0.705051	871.007	39.1729	495	7760	349	9779	30425	3922	12.1603	0.00344356	0.194162	895.974	0.599056	788	228833	153	209632	872196
1896	133.78	0.0763782	0.681452	512.858	26.6933	248	3247	169	5997	21621	1896	17.6508	0.0101638	0.194323	450.846	0.890444	458	45062	89	83941	341329
5245	143.801	0.0362392	1.22963	1419.44	63.2513	540	14901	664	12148	35850	5245	22.4458	0.00675439	0.194351	1458.88	1.91511	1487	220153	289	214314	515341
3345	183.495	0.0513644	1.14803	1041.57	61.419	608	11837	698	10719	38810	3345	30.0779	0.00608083	0.194562	1153.45	1.36465	2354	387118	458	253182	1146132
3546	169.208	0.140381	0.666667	364.252	34.0894	405	2885	270	7743	27048	3546	24.0458	0.0166021	0.194699	294.908	0.953267	981	59089	191	131979	684243
3148	136.16	0.071267	1.25079	519.186	46.2804	315	4420	394	7484	29073	3148	11.7614	0.00488255	0.194842	500.692	0.476321	349	71479	68	95993	487527
5040	191.83	0.0291404	1.49704	2140.42	93.3746	338	11599	506	5700	18506	5040	16.1299	0.00182327	0.194969	2033.59	0.722901	636	348824	124	127556	585779
3106	127.299	0.103414	0.749206	383.176	29.688	315	3046	236	8005	27147	3106	11.5964	0.0089439	0.195046	350.209	0.61093	323	36114	63	90106	352159
4026	124.144	0.0389829	1.01269	996.087	39.3231	394	10107	399	10267	34651	4026	22.4305	0.0110721	0.195228	1010.13	2.18349	461	41636	90	66487	140761
2591	181.54	0.21327	0.777778	239.426	39.7152	405	1899	315	7217	27086	2591	17.4335	0.0142926	0.19538	252.106	0.704002	1039	72695	203	192799	984718
3620	187.36	0.0528118	1.11263	1046.59	61.4975	293	5548	326	5059	18103	3620	14.4808	0.00408639	0.195745	888.172	0.71044	235	57508	46	52499	221117
849	131.32	0.0751048	0.647208	592.724	28.8114	394	5246	255	9706	30225	849	21.9396	0.00812737	0.195897	541.904	0.862783	975	119965	191	143764	756002
1832	86.9121	0.0936019	1.56962	323.722	47.5611	158	1688	248	5881	17807	1832	10.5473	0.00915785	0.195918	231.677	0.415674	245	26753	48	75145	394348
4564	199.327	0.731047	0.575309	96.5852	40.6216	405	554	233	6573	19588	4564	17.1961	0.053368	0.195993	87.9974	0.920431	1148	21511	225	215966	834798
6198	183.47	0.0715732	0.840404	846.862	50.9391	495	6916	416	8728	27889	6198	39.5535	0.0121289	0.196	750.334	1.78375	2250	185507	441	184023	844299
5247	114.821	0.0658009	1.14803	561.73	42.4337	304	4620	349	8565	28087	5247	17.2612	0.00738119	0.196026	544.865	0.78837	755	102287	148	141498	641095
1193	278.741	0.0313986	1.10817	2422.78	84.3007	416	13249	461	4828	18675	1193	15.8885	0.00286584	0.196046	2425.19	1.36256	607	211805	119	123589	298250
1517	136.674	0.0623679	0.90678	642.84	36.3551	236	3784	214	5586	20102	1517	9.88657	0.00378669	0.196277	608.599	0.452337	591	156073	116	193382	875765
3681	191.191	0.146921	0.537585	428.686	33.8588	439	2988	236	7428	23803	3681	13.2059	0.00680374	0.196393	356.568	0.476447	499	73342	98	122238	702426
1605	109.818	0.0301069	1.78972	1151.4	62.0408	214	7108	383	6304	21082	1605	16.1683	0.00330546	0.196466	1126.3	0.731428	962	291034	189	192480	882430
1514	197.123	0.0393621	1.13241	1656.03	73.8162	506	12855	573	8304	26509	1514	14.3312	0.00409531	0.196501	1722.11	1.38584	743	181427	146	167718	359775
2661	181.023	0.208193	0.576819	266.839	32.0446	371	1782	214	6630	22806	2661	11.0289	0.0152642	0.196581	238.24	0.714876	702	45990	138	205911	659234
677	179.353	0.0645521	0.916049	835.245	49.3905	405	6274	371	7305	25652	677	13.3762	0.00307901	0.196581	818.991	0.495715	585	189996	115	141481	792239
3883	208.795	0.190821	1.85443	283.641	100.371	158	828	293	2448	9969	3883	26.7904	0.0299088	0.196825	197.637	1.16345	315	10532	62	38037	181984
2769	135.46	0.0245438	1.25987	1678.7	51.9088	304	12386	383	7260	25197	2769	15.5677	0.00236831	0.196878	1721.56	0.802706	1153	486845	227	239595	965740
3585	161.081	0.0535235	1.08687	1167.61	67.9236	518	9678	563	10403	28306	3585	23.2111	0.00530988	0.197004	1113.31	1.1646	1335	251418	263	186063	771207
6368	162.378	0.0613572	1.2894	887.329	70.2001	349	5688	450	6953	21891	6368	13.02	0.00536853	0.197055	868.354	0.918632	883	164477	174	219393	646843
5152	200.47	0.0392899	0.983434	1713.08	66.1916	664	16900	653	10715	33690	5152	33.3675	0.00794007	0.197109	1757.28	2.75024	2283	287529	450	221338	558769
3793	145.203	0.087868	1.05584	622.297	57.7332	394	4484	416	8778	24607	3793	15.0211	0.00545847	0.197531	610.092	0.657811	729	133554	144	157000	747571
5266	163.199	0.0338206	1.55374	1380.02	72.518	428	12655	665	8484	31316	5266	10.8987	0.00295869	0.197548	1576.76	0.921586	734	248083	145	217870	537307
1622	178.644	0.0586871	0.888889	1015.2	52.9594	405	6901	360	7334	23214	1622	19.3044	0.00502451	0.197623	1000.79	0.993738	1346	267887	266	225560	914114
6353	145.63	0.103401	0.851974	462.124	40.7109	304	2940	259	6753	21726	6353	16.5664	0.0089468	0.197647	396.767	0.701605	425	47503	84	82992	408862
2532	242.809	0.0312648	0.979206	2189.95	67.0445	529	16920	518	7048	26385	2532	18.3897	0.00192945	0.197774	2336.57	0.891622	1168	605355	231	205467	884754
7077	85.4964	0.123275	1.43243	229.766	40.5727	259	2101	371	9800	31227	7077	13.0391	0.0166747	0.19779	191.943	0.633042	905	54274	179	224530	965630
1878	178.921	0.119346	0.725806	480.426	41.6153	248	2078	180	4484	14771	1878	4.61418	0.00234966	0.197802	491.47	0.228419	91	38729	18	63800	269110
1303	188.889	0.0984819	0.677866	686.931	45.8578	506	5138	343	8666	25543	1303	30.658	0.0183361	0.198062	707.46	2.56928	1858	101330	368	196054	489133
5475	144.688	0.0109718	2.91105	4183.26	133.611	371	33814	1080	8295	27604	5475	16.7212	0.00104684	0.198138	3976.87	0.824883	752	718349	149	145487	616858
2030	162.949	0.100671	0.813889	535.123	43.8454	360	3576	293	7147	22821	2030	15.4719	0.00967221	0.198157	540.928	1.03675	1085	112177	215	226862	708199
3701	165.363	0.0427621	1.39012	1329.8	79.0496	405	9471	563	7923	24322	3701	27.7115	0.00397723	0.198225	1410.6	1.11209	1014	254951	201	118373	617227
697	202.737	0.14042	0.590022	516.871	42.8233	461	3283	272	7356	21691	697	21.9624	0.0119519	0.1983	472.17	1.11908	706	59070	140	103992	427228
2847	138.533	0.116379	0.666667	403.422	31.3	270	2320	180	6305	19639	2847	10.1618	0.00736047	0.198454	446.713	0.652521	388	52714	77	123519	402984
3662	152.474	0.0480705	0.938889	1080.43	48.763	360	7489	338	7638	23671	3662	11.5779	0.00227068	0.198488	1003.23	0.452156	529	232970	105	147809	793032
1482	210.002	0.0706484	1	1085.32	76.6764	608	8606	608	9366	27079	1482	20.1733	0.00900968	0.198536	1130.03	2.02133	1093	121314	217	175274	366617
176	226.364	0.306845	0.425331	262.084	34.2047	529	1724	225	7560	22464	176	14.5696	0.00881712	0.198571	345.18	0.604353	700	79391	139	155426	785446
5667	172.966	0.0812706	0.571066	718.417	33.3424	394	4848	225	7369	23045	5667	17.3348	0.00610833	0.198939	752.248	0.91412	754	123438	150	140711	560375
1598	221.757	0.138508	0.47016	618.054	40.2483	687	4960	323	10022	27406	1598	16.179	0.0111021	0.198953	619.737	1.36887	382	34408	76	76381	189602
4694	23.2316	0.0198473	5.84615	371.689	43.1273	52	2620	304	7241	24072	4694	15.7138	0.0105889	0.199005	409.126	0.862127	1005	94911	200	206900	792228
5330	228.577	0.102531	0.460036	664.768	31.3558	563	5491	259	7968	28208	5330	23.5308	0.00844374	0.199115	683.414	1.14901	1130	133827	225	155352	668730
4779	91.47	0.0993098	0.694981	181.687	12.5398	259	2608	180	9160	49020	4779	11.6579	0.0116604	0.199219	191.146	0.444025	768	65864	153	213116	1176723
2908	97.8917	0.164996	1.0514	160.772	27.8902	214	1297	225	7072	27550	2908	9.65651	0.0158479	0.199288	160.517	0.506964	281	17731	56	94137	377227
5925	200.885	0.121076	0.52037	561.032	35.3475	540	4460	281	8696	27148	5925	22.094	0.0105528	0.199507	550.469	1.15893	1218	115420	243	178339	716043
4062	242.433	0.0682769	0.689723	1143.63	53.8561	506	7411	349	6752	22130	4062	20.335	0.0111115	0.199549	993.365	2.20258	887	79827	177	141109	274430
2779	119.139	0.0148574	2.40323	2191.84	78.2612	248	16692	596	6734	26007	2779	18.4563	0.00230897	0.199557	2074.51	0.955872	1353	585976	270	237152	964617
2641	154.297	0.314967	0.469974	158.576	23.4735	383	1216	180	8030	26187	2641	12.0282	0.0185065	0.199708	145.028	0.536008	686	37068	137	184500	872848
736	173.128	0.13299	0.410023	389.675	21.2486	439	3301	180	8203	28929	736	11.6331	0.00798362	0.199742	364.93	0.58055	776	97199	155	215824	909586
3283	136.014	0.230275	0.456853	212.205	22.3243	394	1711	180	9371	27535	3283	12.4132	0.013748	0.2	177.771	0.488799	450	32732	90	117274	628785
4442	111.627	0.0632911	1.16111	635.017	46.6661	360	5688	418	10433	30589	4442	10.051	0.00875707	0.2	562.885	0.985846	455	51958	91	146446	315227
1776	290.672	0.0460412	1.42588	1727.65	113.419	371	8058	529	4129	15928	1776	67.5774	0.0103715	0.20011	1821.4	3.78019	1814	174903	363	86838	327932
4755	184.121	0.0190235	1.53584	2853.92	83.3831	293	15402	450	5148	18430	4755	22.6071	0.00192086	0.200272	2867.3	1.10303	734	382121	147	105033	455112
723	141.829	0.0488347	0.902386	976.571	43.0354	461	9440	416	10515	33011	723	12.5133	0.0026966	0.200378	1001.59	0.541199	529	196173	106	136760	668868
5485	213.545	0.0734737	0.838109	1121.65	69.0698	698	9500	585	10574	28924	5485	23.0896	0.00522827	0.200547	1022.01	1.0716	1097	209821	220	153697	701104
3402	171.025	0.0551234	0.907258	963.93	48.2072	248	4499	225	4691	15939	3402	35.0516	0.0116814	0.200613	797.089	1.86792	653	55901	131	60267	239499
1330	264.346	0.0620565	0.940109	1587.28	92.6017	551	8879	518	6743	19103	1330	27.8594	0.00826631	0.200772	1631.13	2.70709	1036	125328	208	120299	262392
2397	260.263	0.158191	0.523425	540.221	44.7308	619	3913	324	7694	24736	2397	20.5214	0.0137096	0.200798	524.985	1.44521	1504	109704	302	237091	713619
4870	245.876	0.0994255	0.500741	859.415	42.7872	675	6789	338	8881	26977	4870	33.2292	0.00921067	0.201005	853.48	1.58012	1592	172843	320	154988	691591
3330	113.914	0.17335	0.562278	213.363	20.7967	281	1621	158	7980	25945	3330	17.6046	0.0280635	0.201117	199.868	1.12806	895	31892	180	164464	544916
1728	75.4993	0.175556	1.43038	112.172	28.1675	79	450	113	3385	13700	1728	8.0391	0.0196283	0.201183	99.4475	0.392708	169	8610	34	68007	295665
5868	184.473	0.156345	0.639432	419.965	41.9848	563	3601	360	9873	29282	5868	16.2871	0.0115276	0.20122	365.34	0.847432	656	56907	132	130297	531936
4098	184.102	0.0755424	0.64752	770.575	37.6928	383	5070	248	6730	22469	4098	12.9588	0.00948388	0.20122	764.682	1.45927	656	69170	132	163762	308907
3319	193.485	0.0574826	0.88547	1270.36	64.6601	585	10177	518	9781	27358	3319	20.1281	0.0037158	0.201232	1127.66	0.843194	487	131062	98	78271	396907
1564	200.247	0.0316393	1.1446	1993.72	72.2013	574	18142	657	9273	31075	1564	30.9841	0.00651831	0.201252	2102.85	2.75857	2077	318641	418	216856	517468
3982	67.7487	0.371901	0.877778	61.1242	19.9538	180	484	158	8595	27041	3982	10.2995	0.049463	0.201268	54.2009	0.539587	631	12757	127	198193	803772
13	176.265	0.17441	0.429175	339.771	25.4327	473	2712	203	8681	27258	13	15.6054	0.0114258	0.201429	343.239	0.789958	700	61265	141	145110	609546
2394	200.542	0.110731	0.803089	632.613	56.2563	518	4678	416	8356	25253	2394	15.0024	0.00932563	0.201452	573.508	1.07743	1102	118169	222	237626	703647
499	113.524	0.0689479	1.37407	617.84	58.5338	270	3916	371	7694	21645	499	17.2179	0.00773213	0.201502	603.091	0.939641	799	103335	161	150121	585134
3110	192.038	0.059288	0.665962	1060.65	41.8782	473	7978	315	7968	25687	3110	20.9394	0.00426106	0.20155	1036.08	0.889802	1032	242193	208	159437	798290
3100	105.511	0.0716856	1.08494	480.973	37.4075	259	3613	281	7941	25653	3100	8.97311	0.0061946	0.201581	380.018	0.474535	253	40842	51	91212	367023
3128	101.311	0.0241282	2.08219	1351.57	67.9024	146	6051	304	4662	15289	3128	14.6417	0.00265442	0.201613	1470.23	0.786816	248	93429	50	54794	217014
746	228.935	0.0524912	0.858439	1432	64.5266	551	10497	473	7786	25033	746	34.0787	0.0047191	0.201646	1452.36	1.38205	1458	308957	294	138404	726465
1484	173.201	0.0409926	1.18182	1564.83	75.8094	484	11807	572	9040	25767	1484	11.1996	0.00367604	0.201908	1552.39	1.15222	629	171108	127	181687	376409
258	284.326	0.0795856	0.438095	1308.73	45.6303	630	7916	276	7168	20656	258	18.6964	0.00299936	0.202186	1251.36	0.758857	915	305065	185	158321	832534
3020	204.316	0.034078	1.12222	1236.84	47.3005	90	2641	101	1425	7292	3020	21.9216	0.00474607	0.20221	1184.94	1.13719	905	190684	183	133552	549551
6035	247.773	0.318998	0.4	240.431	30.6788	675	2116	270	8813	30055	6035	20.1485	0.0216561	0.202296	167.827	0.735236	697	32185	141	111909	654912
3849	228.635	0.126007	0.639432	614.384	49.5027	563	4468	360	7966	24835	3849	19.8811	0.0059049	0.202475	673.17	0.804837	889	150553	180	144656	763757
91	146.527	0.075662	0.844444	671.734	42.9187	360	4758	304	7948	24189	91	14.3582	0.00463398	0.202572	708.25	0.664846	933	201339	189	210211	970805
3595	92.2946	0.105705	1.46349	191.934	29.6917	315	2980	461	11041	53022	3595	15.4848	0.0197345	0.202847	177.516	0.710614	1124	56956	228	234820	1095701
4753	55.1764	0.0399344	2.15753	262.654	22.6302	146	3656	315	8560	47535	4753	16.9965	0.0135112	0.203028	234.284	0.642679	1123	83116	228	213744	1211525
1635	156.112	0.273043	0.673321	205.134	37.7129	551	2018	371	11418	33595	1635	14.1912	0.0353186	0.203158	191.049	1.37083	950	26898	193	216560	480802
6861	90.0953	0.0451915	1.33005	725.338	43.5978	203	4492	270	7289	21149	6861	13.1675	0.00466005	0.203237	744.78	0.705378	556	119312	113	136598	547075
3495	87.8988	0.0229045	2.69325	856.367	52.8273	326	14233	878	11998	56758	3495	15.3616	0.00407606	0.203289	849.539	0.703944	1520	372909	309	320097	1499030
1437	143.792	0.115001	0.751111	434.764	37.5543	450	3913	338	10124	30736	1437	15.2718	0.0146689	0.203407	446.168	1.33126	998	68035	203	211405	520745
848	177.228	0.387768	0.848993	157.307	51.7874	596	1537	506	10879	33367	848	13.8905	0.0166308	0.203529	182.73	0.618515	850	51110	173	197959	955183
4525	113.05	0.0192618	1.49754	1917.15	55.3007	203	10539	304	5809	18773	4525	10.705	0.00137248	0.20354	1820.48	0.508555	113	82333	23	34148	154447
3670	177.817	0.255512	0.515228	218.331	28.7427	394	1542	203	7168	24119	3670	12.0044	0.00996427	0.203604	231.961	0.470594	555	55699	113	149564	820019
3654	156.43	0.0680836	0.827411	781.285	44.0123	394	5787	326	8148	25295	3654	18.4861	0.00441579	0.203642	819.288	0.736738	604	136782	123	105698	570142
5217	157.464	0.0378159	0.815421	1350.87	41.6551	428	11318	349	8793	28612	5217	9.03974	0.00151383	0.203655	1333.5	0.411115	383	253001	78	137062	647919
2499	168.846	0.014337	2.55125	4161.39	152.213	439	30620	1120	8411	25128	2499	17.0306	0.00137359	0.203833	4175.5	1.16907	1148	835766	234	218065	683545
6977	97.2437	0.00930086	4.14831	3075.94	118.678	236	25374	979	7851	28171	6977	23.7324	0.00197068	0.203997	2887.04	1.16063	1451	736293	296	197788	870941
1035	132.217	0.0990282	0.841121	382.751	31.8811	214	2161	180	5236	19281	1035	17.6268	0.0132134	0.20404	316.513	0.85334	495	37462	101	90846	404194
5379	192.806	0.0848157	0.493289	768.55	32.1551	596	7027	294	10000	31224	5379	19.3768	0.0121362	0.204105	695.109	1.72183	877	72263	179	146417	355021
752	288.545	0.110334	0.167019	801.978	14.7787	473	4287	79	5303	18255	752	37.8241	0.0199768	0.204145	766.612	3.12637	965	48306	197	82534	215187
7178	172.06	0.0576373	0.900783	873.265	45.3388	383	6645	345	7201	25986	7178	12.9713	0.00251307	0.204244	958.818	0.492142	754	300031	154	188045	1068613
279	155.529	0.108173	0.844444	424.721	38.7967	360	3328	304	7488	26759	279	18.451	0.00959507	0.204313	432.435	0.847746	881	91818	180	154465	725099
5225	93.9194	0.0368299	1.45926	917.181	49.2933	270	7331	394	9300	27296	5225	14.7655	0.00384051	0.204473	846.191	0.664498	626	162999	128	137151	657820
4830	238.844	0.279085	0.359909	254.563	25.5696	439	1573	158	5946	21102	4830	16.4272	0.013192	0.204638	290.65	0.784634	733	55564	150	144349	652851
1093	197.409	0.077701	0.679365	691.667	36.5113	315	4054	214	5162	20016	1093	13.0822	0.00394339	0.20471	642.051	0.518298	552	139981	113	136500	744544
6890	135.956	0.0230459	2.06389	2008.73	95.5434	360	15621	743	8566	26557	6890	15.1543	0.00217497	0.204757	1814.72	0.80817	967	444603	198	206426	836669
6921	173.262	0.0641026	0.62	819.012	32.5505	450	7020	279	8402	29271	6921	26.3328	0.00775819	0.204893	803.098	1.27661	1635	210745	335	200861	896147
1953	183.067	0.0437913	1.12129	1456.2	71.5039	371	8472	416	6556	19868	1953	25.7688	0.00545811	0.204942	1257.42	1.40654	688	126051	141	86371	342339
3566	111.31	0.235017	0.773639	179.298	32.5997	349	1485	270	10143	28284	3566	18.9595	0.0326988	0.204947	156.586	1.04937	1132	34619	232	193150	755007
2055	154.181	0.176408	0.773737	263.596	35.979	495	2806	383	10386	36353	2055	17.1886	0.0163585	0.204976	216.025	0.724352	844	51594	173	158846	815617
1017	176.688	0.236729	0.363636	254.536	21.9113	495	2091	180	9063	28054	1017	10.7067	0.00905651	0.205029	242.574	0.450421	517	57086	106	156210	803667
1874	95.9462	0.0420857	1.39823	696.753	41.0008	113	2685	158	3810	13160	1874	13.4137	0.0050968	0.205128	643.954	0.673254	273	53563	56	65840	284054
6391	148.917	0.0473497	1.30717	960.11	59.425	293	6188	383	6365	22010	6391	12.912	0.00354894	0.205128	947.771	0.689967	585	164838	120	146567	593943
6195	176.427	0.316621	0.609544	167.28	32.2842	461	1456	281	8453	29724	6195	15.4618	0.0224711	0.205156	155.959	0.71898	931	41431	191	194789	907208
665	185.712	0.224074	0.605372	250.26	33.9472	484	2160	293	8431	29475	665	8.65875	0.00717681	0.205195	253.977	0.374018	385	53645	79	143840	721315
3407	155.267	0.113435	0.707158	365.129	29.2894	461	4064	326	9605	38010	3407	14.0009	0.00833382	0.205357	366.745	0.62765	1008	120953	207	232905	1126273
4254	172.465	0.125635	0.636119	435.691	34.8198	371	2953	236	6959	23146	4254	29.2703	0.0415809	0.205498	415.488	3.55026	1455	34992	299	160809	287608
6760	221.441	0.0499367	1.09514	1570.54	85.889	473	9472	518	6910	20596	6760	24.3975	0.00484025	0.205761	1500.11	1.49401	972	200816	200	128883	457157
4713	175.048	0.0684099	0.760618	888.818	46.2486	518	7572	394	9573	29093	4713	14.4007	0.00406408	0.205835	863.093	0.722003	617	151818	127	138604	600698
4505	96.4864	0.028221	1.62617	1198.44	54.9991	214	7583	348	7175	21608	4505	18.3356	0.0055004	0.205837	1103.11	1.24893	651	118355	134	114858	366403
4148	93.9553	0.0082931	2.97305	2859.21	70.496	371	44736	1103	12774	53432	4148	16.1826	0.00100795	0.206041	2792.03	0.579843	927	919692	191	185313	1124896
4360	120.02	0.229014	0.359431	187.784	15.4573	281	1227	101	7574	22314	4360	13.9371	0.0269705	0.20614	161.488	0.897827	684	25361	141	158766	536312
3642	98.8132	0.018918	2.15364	1167.2	47.5546	371	19611	799	12146	57378	3642	14.8635	0.00299725	0.20636	1126.93	0.697022	1541	514138	318	335395	1558017
3486	268.357	0.0482186	0.733681	1757.62	62.1794	383	7943	281	4617	15433	3486	24.4339	0.00357573	0.206388	1751.05	1.29226	407	113823	84	53886	221984
474	126.164	0.21014	0.714286	183.961	27.6126	315	1499	225	8077	27827	474	15.336	0.0229084	0.206512	161.517	0.764113	1075	46926	222	226762	992168
6748	168.441	0.232558	0.655556	241.698	36.848	360	1548	236	6914	21872	6748	12.5878	0.0128935	0.206522	263.586	0.701871	460	35677	95	118218	462229
1268	217.961	0.087156	0.551724	852.233	40.9805	551	6322	304	8178	25333	1268	17.1448	0.00861841	0.206532	843.635	1.50165	1041	120788	215	196423	488945
6181	129.157	0.0134029	2.36292	3550.04	112.43	383	28576	905	9593	27489	6181	20.6077	0.00203228	0.206662	3711.02	1.55861	1471	723816	304	230918	666079
7021	120.742	0.105409	0.703947	336.967	25.0038	304	2884	214	8145	29228	7021	18.9668	0.0158774	0.206667	310.258	1.01806	1200	75579	248	204673	831897
1649	133.584	0.0639958	0.85124	859.804	46.8384	484	7563	412	11721	30039	1649	14.4611	0.00898838	0.206681	756.454	1.40528	958	106582	198	214308	481163
3007	72.0405	0.0679807	1.73373	329.236	38.8038	169	2486	293	7589	25786	3007	13.2402	0.0148018	0.206687	232.334	0.710791	329	22227	68	80385	326707
2511	151.241	0.0559833	0.805158	841.367	37.925	349	6234	281	7465	25303	2511	25.552	0.00698156	0.206921	798.51	1.15355	1416	202820	293	179272	867403
3128	110.451	0.0503468	0.902222	613.311	27.8591	225	4469	203	6590	24884	3128	15.3728	0.00880809	0.206934	614.522	1.12009	923	104790	191	194233	582335
3776	95.3132	0.121951	1.33333	217.177	35.3134	135	1107	180	4582	17407	3776	13.0231	0.0171529	0.207237	204.263	0.726094	304	17723	63	75515	296305
383	179.028	0.0643537	0.689218	940.789	41.7275	473	7350	326	8547	26680	383	22.1043	0.00532431	0.207249	935.704	1.03251	1076	202092	223	157474	737567
1036	220.151	0.0470219	1.15556	1388.12	75.4255	360	7656	416	5290	18835	1036	24.4267	0.00411925	0.207262	1397.36	1.19302	661	160466	137	87541	392161
3969	283.411	0.081291	0.636608	1138.13	58.8986	743	9140	473	8481	27425	3969	46.6009	0.0107893	0.207412	1150.08	2.57369	2941	272586	610	204162	809403
3785	130.001	0.194721	1.17556	154.622	35.3938	450	2311	529	11198	51041	3785	14.1896	0.0207085	0.207438	145.681	0.625806	1210	58430	251	275861	1369698
5630	150.229	0.0890954	0.552147	543.353	26.7296	326	3659	180	7020	22997	5630	13.1556	0.00673496	0.207705	546.544	0.76455	597	88642	124	146804	553867
3298	194.229	0.033626	1.16667	1789.34	70.1964	540	16059	630	8994	30649	3298	25.2463	0.00269227	0.207705	1884.63	1.05388	597	221746	124	76498	401810
3549	175.797	0.0300625	1.5771	2087.74	98.9834	428	14237	675	7876	23288	3549	19.2619	0.00201225	0.207854	2030.96	0.849461	1044	518821	217	175338	872384
2567	179.181	0.0161066	2.08395	3199.57	107.395	405	25145	844	7312	26838	2567	20.653	0.00148072	0.207958	3390.58	1.04405	1332	899565	277	208639	906044
5129	112.599	0.0789276	1.00317	518.164	41.0273	315	3991	316	9050	26303	5129	10.1001	0.00450733	0.208015	525.431	0.492641	524	116255	109	167834	755591
372	184.316	0.0535053	0.62253	1278.38	42.581	506	9457	315	8881	25263	372	20.6152	0.00380899	0.208092	1203.04	0.95356	1038	272513	216	162886	773565
1700	114.229	0.116667	0.832512	379.444	36.8541	203	1740	169	5749	15660	1700	11.1368	0.0103783	0.208191	277.671	0.599954	293	28232	61	85110	347218
4410	106.431	0.0879315	1.54728	274.447	37.3398	349	3969	540	10608	49387	4410	19.9987	0.014148	0.208211	206.232	0.607511	1023	72307	213	165481	1197335
6346	137.48	0.131084	0.519362	392.843	26.7448	439	3349	228	10330	29113	6346	12.4263	0.00921284	0.208333	432.958	0.830992	792	85967	165	206186	678074
2161	169.306	0.0739094	0.982808	699.427	50.8054	698	9444	686	13337	46111	2161	10.4223	0.0032932	0.208333	688.342	0.47226	648	196769	135	201134	976209
2328	185.502	0.0263447	1.23049	2333.46	75.6434	551	20915	678	9609	30609	2328	15.817	0.00137477	0.208525	2356.52	0.675555	868	631379	181	177529	914975
826	198.023	0.0858311	0.696825	731.857	43.7718	630	7340	439	10292	34250	826	13.497	0.00459713	0.208597	637.872	0.611685	791	172064	165	189589	921185
984	202.303	0.056777	0.794989	1112.76	50.2269	439	7732	349	7020	23729	984	23.7081	0.00495297	0.208782	1078.23	1.11499	1207	243692	252	164697	771828
5248	111.448	0.110968	1.04247	321.486	37.1899	259	2334	270	7518	24793	5248	14.049	0.011553	0.208882	272.089	0.656609	608	52627	127	140001	660524
541	217.341	0.0343485	1.25556	2000.18	86.2605	450	13101	565	6698	22368	541	18.5298	0.00242746	0.208981	1896.65	0.962156	579	238521	121	101084	429468
2299	166.354	0.112276	0.71754	533.572	42.986	439	3910	315	8537	25025	2299	15.7802	0.00885726	0.208993	604.883	1.1197	1201	135595	251	246210	765532
2380	159.599	0.0793753	0.849057	628.538	42.3597	371	4674	315	7520	25395	2380	21.3477	0.00731018	0.209193	634.112	0.96971	1066	145824	223	161540	785333
4112	162.737	0.0743347	0.600592	716.832	32.0028	338	4547	203	6719	21662	4112	18.8403	0.0155505	0.209205	678.017	2.20576	956	61477	200	164151	309644
6195	311.32	0.135045	0.708618	731.313	69.9834	731	5413	518	7596	25277	6195	12.007	0.00632505	0.209302	684.493	0.906163	817	129169	171	220122	644436
2806	264.589	0.215864	0.416107	368.918	33.1372	596	2761	248	7287	25558	2806	15.4679	0.00862239	0.209323	442.148	0.798017	1137	131866	238	237796	1018488
885	178.839	0.0810413	0.490018	744.018	29.5463	551	6799	270	9967	31207	885	15.0299	0.00438271	0.209382	787.434	0.722597	874	199420	183	188118	864859
4900	295.986	0.0891955	0.477795	1069.34	45.5723	653	7321	312	7137	23380	4900	42.0416	0.00906815	0.209535	1029.12	1.95543	1699	187359	356	130734	621725
6356	208.747	0.0806813	0.625	724.95	36.5562	360	4462	225	5579	21019	6356	19.5288	0.00671794	0.20954	789.748	1.11171	587	87378	123	97238	377837
1779	110.318	0.028449	1.52124	1390	60.156	259	9104	394	7595	22367	1779	10.9176	0.00210988	0.209549	1357.67	0.600258	754	357367	158	223419	898897
2897	162.394	0.293371	0.757212	164.917	36.6354	416	1418	315	8287	29363	2897	9.50646	0.0157666	0.209581	144.576	0.477735	668	42368	140	227317	1000767
1145	74.1028	0.11984	1.43889	215.093	37.09	180	1502	259	7858	23847	1145	8.02029	0.0127843	0.209738	215.229	0.577104	267	20885	56	107695	331378
3901	126.455	0.117013	0.401316	301.139	14.1413	304	2598	122	7777	29462	3901	12.9458	0.026356	0.209781	259.009	1.43206	777	29481	163	194163	388703
2780	172.943	0.0207182	1.75	2480.63	89.9398	360	17376	630	6734	23921	2780	17.0929	0.00189622	0.209877	2347.56	0.934262	1296	683464	272	245281	994238
5145	211.47	0.143194	0.309211	551.943	24.4384	608	4246	188	9301	26271	5145	16.7344	0.00719224	0.209951	502.872	0.759346	824	114568	173	159291	778030
1340	214.357	0.12766	0.719444	520.866	47.8384	360	2820	259	5433	18489	1340	20.3674	0.0092786	0.20997	529.637	1.03185	662	71347	139	105147	460032
1952	112.793	0.0405278	1.42706	904.472	52.3107	473	11671	675	13566	44066	1952	13.5857	0.00319064	0.210046	915.421	0.613498	876	274553	184	208591	1024227
5836	140.548	0.183699	0.498294	246.389	22.5535	293	1595	146	6744	22107	5836	12.1398	0.0165083	0.210072	205.711	0.71339	695	42100	146	185203	698902
5269	246.431	0.0378321	1.11704	2240.25	94.6728	675	17842	754	8861	27198	5269	26.213	0.00318101	0.210104	2040.72	1.3639	1247	392014	262	153895	656008
3021	177.328	0.0203693	1.60514	2985.85	97.6242	428	21012	687	7808	24032	3021	25.5592	0.00244349	0.210111	2656.22	1.36371	633	259056	133	80118	333058
7084	118.722	0.0250426	1.29882	1517.59	49.3608	338	13497	439	9210	30372	7084	19.6985	0.00320164	0.210236	1423.92	0.95844	1270	396672	267	208567	951342
4168	78.7894	0.0402844	3.32353	512.675	68.6402	34	844	113	1396	5622	4168	18.0838	0.0136062	0.210243	430.731	1.23215	371	27267	78	66368	216183
483	144.653	0.0212527	2.15833	2538.58	116.446	360	16939	777	8051	22787	483	15.0356	0.00173592	0.210265	2545.94	0.929276	604	347942	127	129954	466712
2661	195.228	0.0738916	0.540741	848.237	33.8923	270	3654	146	4474	14711	2661	15.3576	0.00440692	0.21028	886.904	0.821885	214	48560	45	45078	186979
3124	319.769	0.0634865	0.734722	1407.94	65.6731	720	11341	529	7284	27508	3124	64.115	0.00989069	0.210428	1446.03	3.0096	3222	325761	678	162570	769329
3990	215.56	0.75	0.333333	101.873	25.4682	135	180	45	2026	6034	3990	19.2254	0.0383009	0.210526	114.865	0.926199	266	6945	56	44759	206478
5747	126.87	0.0811628	0.710602	473.877	27.3306	349	4300	248	8899	30988	5747	9.58748	0.00601667	0.210526	505.955	0.640876	532	88421	112	179507	596807
3332	217.53	0.049535	0.822134	1538.99	62.6744	506	10215	416	7525	22667	3332	11.4776	0.0025802	0.210526	1421.2	0.771995	551	213549	116	155301	513138
3122	203.616	0.026408	2.04373	2450.19	132.239	686	25977	1402	10899	36206	3122	39.2609	0.00541193	0.210578	2493.3	2.84145	4065	751118	856	334946	1028786
889	159.981	0.0664322	1.34026	879.655	78.3216	529	7963	709	10697	30914	889	19.6824	0.0056122	0.210616	795.637	0.94046	1168	208118	246	191973	893275
5779	106.749	0.373665	1.25079	103.772	48.5008	315	843	394	9546	27742	5779	15.7529	0.0502775	0.210702	82.2683	0.871515	598	11894	126	122805	493726
3841	153.664	0.0984747	1.10251	536.229	58.2177	439	4458	484	9242	28391	3841	20.1148	0.00984671	0.21085	509.379	1.05756	977	99221	206	157128	665202
2696	74.1007	0.0514834	1.24153	433.195	27.6889	236	4584	293	10303	36137	2696	15.5531	0.0118957	0.210875	424.05	1.06374	754	63384	159	156830	510450
2446	142.095	0.167588	0.571066	308.759	29.5495	394	2351	225	8970	26003	2446	20.7821	0.0157543	0.210967	264.022	0.877508	1076	68299	227	167493	883415
2517	286.068	0.125843	0.397386	811.309	40.5721	765	6079	304	8651	25588	2517	21.6532	0.00873105	0.211022	809.558	1.49157	1379	157942	291	206023	666255
3957	89.2622	0.0521778	1.62288	553.185	46.8428	236	4523	383	8553	27922	3957	11.9833	0.00522195	0.211055	561.1	0.618398	597	114325	126	161165	695812
2415	126.875	0.0792079	0.973558	608.873	46.9523	416	5252	405	10607	29457	2415	16.3582	0.00510502	0.211068	589.02	0.634674	777	152203	164	153660	882437
3086	163.113	0.0312027	1.15364	1633.71	58.8082	371	11890	428	7358	24854	3086	14.5905	0.0020566	0.211082	1566.78	0.680159	758	368569	160	168064	803342
2845	308.388	0.0628187	0.705972	1694.14	75.132	653	10395	461	6850	20954	2845	30.4205	0.0056091	0.211169	1773.38	2.10052	1146	204311	242	121869	393441
2186	185.274	0.179088	0.682828	329.392	40.2802	495	2764	338	8643	28656	2186	18.0976	0.0118381	0.21118	294.915	0.737278	805	68001	170	143896	787425
17	173.702	0.197599	0.420561	311.724	25.905	428	2166	180	7971	23729	17	13.6571	0.010625	0.211332	341.981	0.767883	653	61459	138	154678	613725
174	170.039	0.113601	1.06389	476.725	57.6162	360	3169	383	6849	22701	174	16.9214	0.00761015	0.211422	481.575	0.774829	823	108145	174	157340	766891
2697	110.565	0.0242199	1.78976	1382.68	59.936	371	15318	664	10855	37833	2697	17.7835	0.0038725	0.211429	1449.26	1.18659	875	225952	185	159171	532429
3467	127.603	0.0257289	1.49408	1710.56	65.7557	338	13137	505	8569	26227	3467	17.1261	0.00323367	0.211478	1714.05	1.17215	1272	393361	269	240272	783717
4225	124.957	0.274112	0.866667	144.928	34.4296	270	985	234	6990	23210	4225	9.60954	0.0330035	0.211499	164.23	1.14636	487	14756	103	163946	306836
5880	157.783	0.0557189	1.18889	918.81	60.8653	360	6461	428	7381	24014	5880	14.9089	0.00437883	0.211806	940.13	0.871931	864	197313	183	187475	716735
1975	111.934	0.0268832	1.73038	1360.33	63.28	293	10899	507	8468	27361	1975	16.9547	0.00239276	0.211852	1333.11	0.675767	675	282101	143	128792	722652
5386	155.311	0.042696	0.626424	1122.11	30.0117	439	10282	275	9144	31292	5386	17.6166	0.00690968	0.211864	1083.54	1.5862	472	68310	100	86675	215294
737	102.777	0.028385	1.80645	1243.88	63.7812	248	8737	448	7806	23987	737	30.5552	0.00724988	0.211872	1176.84	1.80768	1095	151037	232	115932	438286
4074	184.904	0.0261795	1.42444	2235.61	83.3688	450	17189	641	7873	26257	4074	12.5503	0.00130337	0.211896	2334.81	0.644827	269	206388	57	69338	301872
3583	142.598	0.102012	0.875	494.645	44.1522	360	3529	315	8167	24364	3583	13.0567	0.0167099	0.211911	449.983	1.59339	722	43208	153	178887	327913
4039	151.711	0.115057	0.639506	456.978	33.6242	405	3520	259	8636	26305	4039	10.0635	0.00514353	0.212069	467.571	0.51002	580	112763	123	186447	823587
1592	86.124	0.0375806	2.33136	700.924	61.4108	169	4497	394	6348	21910	1592	13.4776	0.00413908	0.212355	747.516	0.657032	777	187723	165	186502	857606
6833	134.371	0.207949	0.883959	227.129	41.7505	293	1409	259	7054	21185	6833	10.5177	0.0103626	0.212411	280.173	0.616694	419	40434	89	128875	492846
889	241.145	0.436716	0.381201	152.5	25.3877	383	877	146	5138	19639	889	20.9487	0.0300427	0.212418	169.775	1.08344	612	20371	130	94508	409759
2077	190.423	0.0746045	0.515759	788.829	30.3526	349	4678	180	5929	20252	2077	21.462	0.00814457	0.2125	676.659	1.17111	640	78580	136	96468	396582
7022	133.868	0.0174276	2.52147	2304.34	101.26	326	18706	822	7878	27722	7022	13.5847	0.00167758	0.2125	2182.06	0.777872	880	524566	187	209560	820963
146	188.231	0.0993884	0.517949	726.496	37.3986	585	5886	303	10054	27668	146	19.1562	0.00594879	0.212556	602.998	0.762464	1115	187433	237	188295	1061502
2263	145.818	0.395508	0.333333	133.932	17.657	405	1024	135	8985	26110	2263	9.16491	0.0199209	0.212617	88.3457	0.374188	428	21485	91	151074	830502
833	185.8	0.0527686	0.888158	1084.79	50.8409	304	5761	270	5293	18136	833	13.8993	0.00528417	0.212698	1051.76	1.18211	315	59612	67	73315	193557
457	120.505	0.136755	1.3553	318.534	59.0386	349	2552	473	9369	27360	457	10.5909	0.00694813	0.21281	309.358	0.457426	484	69659	103	147838	768964
4016	244.698	0.273504	0.388158	290.697	30.8612	608	2223	236	8038	26115	4016	18.1778	0.0162928	0.212876	286.425	0.993417	1165	71504	248	207328	852532
781	82.8802	0.0127036	3.81452	2059.8	99.8143	124	9761	473	4840	16183	781	18.2312	0.00214764	0.212891	1956.91	0.894723	512	238401	109	90851	416034
5371	158.382	0.247196	0.440454	234.061	25.4843	529	2140	233	10805	31223	5371	13.7529	0.027314	0.213166	216.59	1.26108	319	11679	68	75036	184144
1645	205.694	0.103596	0.557851	705.781	40.7878	484	4672	270	7612	22606	1645	21.4312	0.0155596	0.213178	685.203	2.2728	1290	82907	275	194723	413202
2281	255.803	0.170749	0.454545	473.802	36.7732	495	2899	225	6260	20895	2281	11.4737	0.00634318	0.213198	408.193	0.552021	197	31057	42	55544	259827
963	262.283	0.0620098	0.600791	1460.04	54.3938	506	8160	304	6241	19086	963	12.968	0.00263955	0.213198	1181.31	0.664774	394	149268	84	98287	431514
1013	230.09	0.247818	0.545176	336.897	45.5163	653	2635	356	9181	26710	1013	26.3826	0.0389292	0.213213	281.241	2.33436	666	17108	142	81664	207736
6328	202.971	0.0589977	1.12162	1034.6	68.4626	518	8780	581	8256	28981	6328	23.5265	0.00790508	0.213434	1086.99	1.83399	1593	201516	340	219045	633101
2389	348.285	0.0861597	0.901316	1278.57	99.2901	912	10585	822	8471	28272	2389	76.2989	0.0107751	0.21374	1351.19	3.11191	3799	352571	812	161074	891087
4835	111.524	0.12796	1.121	314.451	45.1057	281	2196	315	8151	23849	4835	5.17816	0.00472713	0.214008	268.631	0.271759	257	54367	55	160558	691146
1189	262.132	0.113438	0.446262	719.339	36.415	428	3773	191	5282	17912	1189	27.6777	0.0176358	0.214022	701.723	2.64862	1084	61466	232	126699	299130
3712	128.616	0.0463849	1.21587	919.887	51.8799	315	6791	383	7923	25211	3712	9.64374	0.0027577	0.214286	821.865	0.485671	448	162454	96	150282	675026
6013	110.434	0.0584714	1.19113	606.506	42.2412	293	5011	349	8583	28215	6013	27.6698	0.012118	0.214504	491.997	1.27887	1310	108104	281	153158	750360
3947	274.848	0.010663	2.81452	7174.89	215.327	248	23258	698	2919	11070	3947	39.5227	0.00142095	0.214602	7158.75	2.18297	452	318098	97	36997	151745
3942	110.106	0.121592	0.800712	319.232	31.0806	281	2311	225	8256	24722	3942	12.0509	0.00830535	0.214765	301.874	0.538453	596	71761	128	159993	811809
5098	117.861	0.0881308	0.362903	390.5	12.4893	248	2814	90	6807	24609	5098	16.8287	0.0111095	0.214854	345.299	0.8242	754	67870	162	144942	671232
3359	136.959	0.028542	1.08173	1648.84	50.9077	416	14575	450	9826	30187	3359	22.6722	0.0032172	0.214876	1564.97	1.08186	968	300883	208	138120	656574
1092	130.537	0.0290058	1.72581	1488.11	74.4926	248	8550	428	6146	19621	1092	13.8314	0.00240156	0.2149	1442.27	0.744347	349	145322	75	81627	344093
2172	161.836	0.0570906	0.800712	866.246	39.5988	281	4922	225	5617	19404	2172	25.0923	0.00615675	0.214941	942.211	1.24686	763	123929	164	98369	449175
3522	86.5739	0.098923	1.72581	177.766	30.3486	248	2507	428	9267	48161	3522	16.0713	0.0222139	0.215	162.78	0.777435	1600	72027	344	322065	1511073
2508	91.2304	0.10394	1.08871	245.516	27.7826	124	1193	135	4397	16594	2508	12.8389	0.0124901	0.21519	227.081	0.610339	158	12650	34	39811	190239
3508	108.428	0.0569369	1.20886	583.536	40.1641	158	2775	191	4714	16240	3508	9.55401	0.00425486	0.21519	572.122	0.523837	158	37134	34	53499	221653
1747	227.392	0.0148451	2.62416	5257.92	204.827	596	40148	1564	8479	26076	1747	29.9311	0.00127023	0.2152	5220.86	1.42714	1250	984071	269	135102	643688
408	157.725	0.135363	0.591682	392.097	31.4039	529	3908	313	10850	34037	408	15.4563	0.0125937	0.215278	346.773	0.940156	576	45737	124	120557	450415
1091	166.155	0.0244072	1.64057	1965.65	78.7079	281	11513	461	5471	20002	1091	22.2688	0.0027825	0.215302	2085.71	1.2495	562	201977	121	81642	330704
3754	158.118	0.0524076	1.05584	952.263	52.6924	394	7518	416	8061	26961	3754	13.88	0.00329502	0.215361	1048.73	0.7442	664	201516	143	154758	656202
3165	176.953	0.111268	0.685279	516.862	39.4106	394	3541	270	7203	23396	3165	21.2278	0.0142708	0.215385	478.644	1.47121	1105	77431	238	168396	552450
3638	137.714	0.0427934	1.05215	1018.78	45.8703	326	7618	343	7658	25536	3638	17.0917	0.00771391	0.215385	1072.95	1.78266	585	75837	126	110725	241375
3498	146.707	0.193517	0.685279	263.539	34.9486	394	2036	270	8688	26383	3498	17.5969	0.0142777	0.215493	231.02	0.710788	710	49728	153	130526	735094
511	158.458	0.0597092	0.939828	914.285	51.3063	349	5845	328	7125	21832	511	14.8797	0.0047102	0.215686	825.867	0.839021	459	97448	99	99791	402952
2406	153.178	0.0472354	1.0257	1173.34	56.8476	428	9061	439	9039	26372	2406	30.0401	0.00647394	0.215723	1045.01	1.45944	1590	245600	343	171226	802598
2291	182.128	0.0516648	0.751111	1121.34	43.5147	450	8710	338	7993	26526	2291	16.1939	0.00287705	0.215889	1061.1	0.659075	579	201248	125	115665	647688
1522	143.265	0.0566355	0.95339	802.748	43.3449	236	4167	225	5329	17727	1522	17.5784	0.00587228	0.215909	674.056	0.854621	528	89914	114	97169	455535
281	90.5309	0.0470226	1.63084	624.238	47.8706	214	4551	349	7647	24897	281	12.638	0.00379842	0.216	665.365	0.545905	625	164542	135	159984	844515
4833	125.624	0.0632887	0.723926	669.789	30.6873	326	5151	236	8395	26263	4833	14.3265	0.00552499	0.216066	655.583	0.782612	722	130679	156	163031	680721
2789	151.081	0.0849748	1.24259	592.556	62.5672	371	4366	461	7944	25162	2789	13.5156	0.0056114	0.216075	576.262	0.698709	958	170724	207	229301	1011731
3735	140.727	0.11491	0.723926	393.98	32.7738	326	2837	236	7494	24591	3735	12.1296	0.00775383	0.216266	381.521	0.63977	541	69772	117	144286	624530
3878	141.624	0.0706156	0.546053	537.928	20.7424	304	4305	166	6944	27330	3878	13.3614	0.0123555	0.216316	563.764	1.50677	809	65477	175	195871	396627
2533	104.871	0.0553601	0.669492	608.567	22.5554	236	4263	158	7280	23922	2533	11.0924	0.00319905	0.216561	619.619	0.429265	314	98154	68	91575	540971
5660	208.316	0.0835161	0.682828	855.699	48.7981	495	5927	338	7687	23654	5660	19.2351	0.00767586	0.216698	861.01	1.43216	1066	138877	231	179282	550824
4783	190.405	0.0398425	1.33399	1723.72	91.615	506	12700	675	8597	25161	4783	24.6171	0.00400373	0.216758	1670.97	1.45013	1098	274244	238	144291	560480
5660	172.347	0.0984576	0.498695	564.331	27.7088	383	3890	191	7189	23540	5660	9.55842	0.00527781	0.216895	505.617	0.578795	438	82989	95	148239	560518
1818	186.566	0.0428047	0.679365	1324.15	38.5062	315	7359	214	5462	18979	1818	12.4373	0.00240519	0.217026	1357.81	0.708763	834	346750	181	216928	872106
731	282.183	0.0711775	0.750617	1296.89	69.2892	405	5690	304	4643	14983	731	9.19804	0.00289806	0.217054	1300.15	0.817841	258	89025	56	90740	233835
3246	76.7818	0.037883	1.66176	545.998	34.3721	68	1795	113	2865	11227	3246	11.4092	0.00504447	0.217105	574.698	0.629398	304	60264	66	86197	358104
5661	184.417	0.0816282	0.789757	668.987	43.1272	371	4545	293	6508	23201	5661	15.1323	0.00581955	0.217308	630.62	0.797502	520	89354	113	111166	483879
4951	128.316	0.0889988	0.75	534.151	35.6541	360	4045	270	9076	25861	4951	11.9103	0.00565262	0.217391	512.638	0.629945	506	89516	110	137437	596322
5664	151.727	0.181948	0.851175	300.589	46.552	383	2105	326	8166	23915	5664	12.9704	0.00983883	0.217469	344.073	0.736192	561	57019	122	139921	565926
3146	210.003	0.0167926	2.44612	3759.15	154.414	529	31502	1294	8149	28618	3146	37.3871	0.00203868	0.217652	4061.29	1.80209	2164	1061471	471	187245	892554
1390	106.882	0.131844	0.716102	278.769	26.3195	236	1790	169	7143	21928	1390	21.6437	0.0137632	0.217735	260.332	0.780143	1139	82757	248	170242	1085594
690	143.148	0.0568051	0.713198	880.21	35.6602	394	6936	281	8904	26910	690	20.7989	0.00535852	0.217852	747.795	0.872946	661	123355	144	102810	563333
6211	159.076	0.133276	0.537961	418.868	30.0316	461	3459	248	9375	28201	6211	13.2392	0.0118967	0.218062	381.635	0.990039	908	76324	198	221870	682973
4405	177.966	0.0618913	0.857868	975.583	51.7981	394	6366	338	7162	22284	4405	21.5483	0.00697198	0.218094	1044.4	1.58805	619	88784	135	92929	290309
3378	71.7034	0.0789189	1.30822	273.733	28.261	146	1850	191	6587	23080	3378	17.5467	0.0181621	0.218147	254.232	1.00727	518	28521	113	95501	383111
6165	114.572	0.0389939	1.30717	952.004	48.5251	293	7514	383	8273	26954	6165	12.1985	0.00340704	0.218206	887.779	0.660007	747	219252	163	198102	843392
593	295.105	0.0461847	0.926276	1904.35	81.4679	529	11454	490	5799	20540	593	30.3133	0.00399461	0.218317	2003.83	1.74752	939	235067	205	100209	400610
3855	74.2819	0.0195987	1.39645	997.478	27.2996	169	8623	236	7360	29522	3855	11.1222	0.00496776	0.218329	1141.74	1.23833	742	149363	162	215818	446753
2036	237.65	0.108915	0.638941	654.564	45.5513	529	4857	338	7201	25340	2036	21.23	0.00599524	0.218357	683.226	0.894416	1035	172637	226	157712	862899
5719	150.425	0.113349	0.820046	452.816	42.0898	439	3873	360	9441	29209	5719	16.3675	0.00944685	0.218373	460.968	0.950951	664	70288	145	131238	520716
1833	129.349	0.101449	0.832512	350.953	29.6407	203	2001	169	5077	19471	1833	25.366	0.0218168	0.218391	311.985	1.48648	696	31902	152	88763	349200
3440	125.644	0.0554609	1.49829	756.804	62.8879	293	5283	439	7544	23839	3440	16.3956	0.00745225	0.218391	702.706	1.14366	783	105069	171	154493	510613
5713	101.852	0.0707388	1.07302	492.072	37.3502	315	4453	338	10005	30904	5713	15.0549	0.00942952	0.218477	503.945	1.03819	801	84946	175	172119	575639
4249	124.45	0.0863724	0.875	542.03	40.9644	360	4168	315	9358	26260	4249	10.7387	0.00635436	0.218698	433.223	0.602044	599	94266	131	180447	743078
8	134.767	0.0815217	1.30222	459.171	48.7453	225	2760	293	5401	20527	8	22.6721	0.0145407	0.218703	418.842	1.33196	663	45596	145	94601	371764
3912	88.4771	0.195203	0.959044	175.768	32.9052	293	1501	281	10713	29163	3912	18.2245	0.0292376	0.218722	159.296	1.01868	1111	37999	243	197212	814624
3918	150.45	0.0198133	1.70222	2123.46	71.6172	225	11356	383	4838	18263	3918	13.6374	0.00183745	0.218884	1907.21	0.767057	233	126806	51	55271	227056
1722	120.083	0.0780282	0.739683	559.012	32.264	315	4037	233	8486	24662	1722	7.90519	0.00649326	0.218935	579.403	0.823681	169	26027	37	69159	153403
1877	117.557	0.0203989	1.91852	1593.83	62.3755	135	6618	259	3715	14180	1877	16.5875	0.00283198	0.218935	1477.76	0.916245	338	119351	74	65919	275811
2368	257.687	0.0588839	0.783972	1394.32	64.3665	574	9748	450	7206	23875	2368	23.435	0.00595853	0.21913	1378.68	1.80013	1725	289501	378	238121	717098
7085	137.242	0.0197236	1.74933	2156.88	74.4186	371	18810	649	8745	29782	7085	14.2264	0.00151845	0.219164	2332.95	0.77638	981	646055	215	223073	945702
2292	146.15	0.0583976	1.18329	822.859	56.8605	371	6353	439	8212	26366	2292	14.7549	0.00387031	0.219298	799.192	0.678315	684	176730	150	149966	755179
2250	175.178	0.0450534	1.20501	1310.38	71.1402	439	9744	529	8107	25394	2250	13.9783	0.00248792	0.219325	1118.76	0.610465	652	262066	143	150893	799954
3812	175.024	0.104208	0.865385	550.571	49.6507	416	3992	360	7689	24761	3812	23.8297	0.00903988	0.219451	570.214	1.1312	1203	133077	264	163313	796996
1993	122.727	0.119153	0.792593	371.895	35.1216	270	2266	214	7117	20808	1993	14.9454	0.013501	0.21982	390.5	1.15892	1110	82216	244	240265	718996
2347	97.7201	0.0606236	1.53651	547.563	51.0048	315	5196	484	10428	32406	2347	14.737	0.0062404	0.219976	540.067	0.741373	841	134767	185	184613	852170
351	191.115	0.150071	0.461905	440.733	30.5511	630	4198	291	10664	32528	351	28.8261	0.0208375	0.219982	373.582	1.71246	2282	109514	502	256097	1001093
729	134.928	0.0423613	1.24259	1207.21	63.5445	371	8758	461	8895	24775	729	7.37129	0.00153326	0.220077	1244.88	0.420065	259	168921	57	113666	463391
1943	139.063	0.039833	1.1794	1186.72	55.751	563	14134	664	13097	40673	1943	15.624	0.00324328	0.220238	1043.85	0.745614	1008	310796	222	208710	1016787
405	151.155	0.0865246	1.18889	634.561	65.2761	540	6241	642	11557	33587	405	20.7535	0.010534	0.220253	579.691	1.34497	790	74995	174	123143	441801
876	125.325	0.0182031	2.00307	1936.58	70.6119	326	17909	653	8415	31581	876	17.5502	0.00170912	0.220372	2105.14	0.792884	1021	597383	225	188199	969088
3099	116.613	0.123746	0.65251	322.254	26.0205	259	2093	169	7185	22180	3099	11.2142	0.0105846	0.220395	273.366	0.637703	304	28721	67	87696	358795
3322	120.953	0.254443	0.787302	160.374	32.1265	315	1238	248	8425	26362	3322	14.5153	0.0250087	0.220497	113.996	0.628613	644	25751	142	143527	771429
4140	85.7332	0.0350092	2.31389	602.982	48.846	360	10283	833	13584	58238	4140	18.5322	0.00652098	0.220779	587.763	0.846199	1694	259777	374	295707	1509348
3464	161.483	0.0875701	0.673554	685.779	40.4494	484	5527	326	9696	27523	3464	11.8091	0.00513029	0.220833	609.212	0.690199	720	140343	159	197237	786707
946	167.864	0.174194	0.360494	321.088	20.163	405	2325	146	7805	24728	946	17.6499	0.0146514	0.220879	255.648	0.827325	910	62110	201	166791	829679
7203	163.199	0.151984	0.295039	356.643	15.9923	383	2520	113	7592	24130	7203	12.4229	0.00578515	0.221127	386.269	0.494133	710	122728	157	184889	1085038
1308	128.487	0.0149374	1.65251	2684.17	66.2566	259	17339	428	6521	22060	1308	11.3409	0.000743082	0.22113	2818.33	0.463101	407	547719	90	116097	663678
3788	159.299	0.0360149	1.39941	1338.14	67.4417	338	9385	473	6864	23951	3788	18.3958	0.0062588	0.221135	1324.95	1.83378	511	81645	113	89862	210437
991	161.453	0.0480897	1.03681	898.412	44.7947	326	6779	338	6532	25768	991	16.9685	0.00450024	0.221165	778.626	0.774963	841	186879	186	160334	819638
4428	135.61	0.0726532	1.21028	660.921	58.1152	428	5891	518	10210	30439	4428	11.1148	0.00902469	0.221172	648.96	1.29533	529	58617	117	153967	308458
4139	189.626	0.163183	0.698347	399.373	45.5118	484	2966	338	8257	25362	4139	13.9062	0.00907051	0.221302	435.495	0.874179	845	93159	187	196572	730520
1124	168.508	0.108962	0.846416	495.625	45.7103	293	2689	248	5625	18528	1124	12.9133	0.0120767	0.221359	456.437	1.22019	515	42644	114	129016	319057
4023	79.1403	0.0815802	1.44986	239.848	28.3691	349	4278	506	14266	60911	4023	12.7796	0.0105411	0.221429	250.373	0.584395	1120	106251	248	283515	1449224
3650	165.565	0.0548279	0.706131	977.446	37.8425	473	8627	334	9242	30141	3650	15.318	0.00297473	0.221465	874.363	0.576029	587	197329	130	123968	770708
3510	57.942	0.043052	1.33663	390.371	22.4638	101	2346	135	5639	20523	3510	12.4567	0.00822229	0.221675	396.72	0.723092	203	24689	45	52719	212525
548	133.783	0.116972	0.684049	366.598	29.3331	326	2787	223	7883	25962	548	17.7197	0.0146851	0.221893	342.799	1.11702	676	46033	150	123414	458585
3736	175.688	0.0512645	0.551111	1149.46	32.4752	450	8778	248	8286	26079	3736	7.33157	0.00146939	0.221893	1260.71	0.411053	338	230027	75	149140	623093
4478	155.127	0.131798	0.25788	404.768	13.7572	349	2648	90	7278	22341	4478	23.1219	0.0195791	0.221954	405.953	1.76414	829	42341	184	115986	356185
2742	175.815	0.089204	0.769231	738.08	50.6459	585	6558	450	10764	30343	2742	25.1364	0.00703297	0.222047	763.118	1.19173	1270	180578	282	163446	808098
1533	180.662	0.0271499	1.10837	1732.76	52.1427	203	7477	225	3635	14736	1533	26.6821	0.00314148	0.222114	1656.31	1.15572	1031	328189	229	125001	676664
3738	79.0141	0.0170182	3.56371	948.445	57.5212	259	15219	923	10604	54798	3738	16.7349	0.00374022	0.222222	993.007	0.825347	1233	329660	274	238350	1133717
4791	156.125	0.0644963	0.606349	764.104	29.882	315	4884	191	6527	21828	4791	21.3944	0.0139996	0.222772	626.534	1.95398	606	43287	135	91632	235941
4216	205.528	0.222388	0.471477	314.26	32.9504	596	2680	281	9381	29123	4216	13.7265	0.0107728	0.222906	326.863	0.784907	812	75375	181	191368	787502
283	147.829	0.0570071	0.794444	933.056	42.2572	360	6315	286	7878	23113	283	10.1191	0.00232877	0.223278	859.828	0.447078	421	180782	94	134590	718016
3413	108.91	0.0338643	1.86017	973.659	61.3339	236	6969	439	7010	24443	3413	17.497	0.00621324	0.22328	945.844	1.31216	1366	219853	305	252558	793786
796	119.532	0.0546199	0.875	741.99	35.4615	360	6591	315	9743	30335	796	26.5076	0.0080281	0.223467	781.615	1.40356	1696	211258	379	206976	923019
5243	130.259	0.0246072	1.44186	1983.24	70.3656	473	19222	682	11747	33099	5243	22.0077	0.00489898	0.223482	2002.63	2.19255	1499	305982	335	220344	521778
1031	191.294	0.0360555	0.818803	1879.91	55.4993	585	16225	479	9893	29474	1031	21.797	0.00581932	0.223513	1721.11	2.23864	1463	251404	327	217131	498832
550	163.739	0.0977615	0.60514	522.575	30.9152	428	4378	259	8456	28610	550	10.5929	0.00587444	0.223801	434.477	0.57121	563	95839	126	171937	753297
2399	243.37	0.0813302	0.689127	1012.78	56.7632	653	8029	450	8680	27073	2399	23.9178	0.0047735	0.223869	1089.64	1.16444	1282	268566	287	173397	841700
2959	139.247	0.083097	0.730375	487.778	29.6042	293	3526	214	6807	24686	2959	12.3121	0.00606933	0.224053	476.435	0.64788	607	100011	136	159489	716861
5016	126.307	0.0355069	1.0514	1016	37.9295	214	6027	225	5481	20258	5016	13.8587	0.00307648	0.224074	1035.27	0.71367	540	175525	121	126051	578999
4925	139.926	0.226697	0.799492	212.825	38.573	394	1738	315	9109	27888	4925	14.152	0.0151496	0.224113	212.251	0.720637	705	46536	158	161156	748739
4088	269.663	0.151998	0.440497	529.985	35.485	563	3704	248	6754	23867	4088	18.1998	0.00982713	0.224252	470.479	1.03682	602	61259	135	107005	444652
4551	139.505	0.191568	0.911197	225.587	39.3775	259	1352	236	6006	20467	4551	12.7288	0.0215409	0.224453	136.898	0.661888	548	25440	123	139273	634617
4682	114.517	0.132111	1.24199	186.55	30.6093	281	2127	349	7938	38937	4682	21.8078	0.0219673	0.224454	162.723	0.80233	1145	52123	257	169851	1093884
4143	153.942	0.0454099	1.13702	1140.41	58.8815	416	9161	473	8742	27433	4143	14.5766	0.00335205	0.224518	1111.23	0.83631	726	216584	163	161122	665597
5450	154.288	0.0524124	1.10748	919.631	53.3805	428	8166	474	8974	30324	5450	15.6898	0.00668575	0.224543	884.083	1.32722	383	57286	86	78969	221282
429	210.494	0.0531926	1.06427	1178.22	66.7006	529	9945	563	8130	28825	429	26.3108	0.00486786	0.224681	1104.08	1.20755	1175	241379	264	144470	746600
5898	263.455	0.0407367	0.77624	2487.39	78.6549	867	21283	673	10646	29220	5898	64.2063	0.00749516	0.224786	2403.02	4.04862	2687	358498	604	135383	509472
2864	215.179	0.103079	0.468809	635.291	30.7	529	5132	248	7953	27587	2864	13.6292	0.0055627	0.224839	597.265	0.747007	934	167904	210	221693	960030
2404	87.1991	0.05608	1.22772	409.673	28.2062	101	1801	124	3747	15013	2404	7.93629	0.0052763	0.224852	355.311	0.421537	169	32030	38	68888	307850
1935	81.0546	0.0523873	1.13924	456.868	27.2667	79	1508	90	3153	11272	1935	18.5446	0.00852118	0.224913	509.734	0.976919	578	67831	130	100829	454439
3762	68.8572	0.0695483	1.68224	217.967	25.5015	214	3077	360	10054	48209	3762	16.2545	0.016954	0.225053	201.325	0.76817	1413	83343	318	281218	1413713
2836	182.621	0.100027	0.757412	598.763	45.3633	371	3709	281	6572	21154	2836	18.5414	0.0079904	0.225256	538.837	0.969846	293	36669	66	51121	232398
1481	139.758	0.0636613	1.22081	720.461	55.9931	394	6189	481	9120	29336	1481	7.25374	0.00407215	0.225263	807.942	0.74113	475	116646	107	211839	493038
5870	102.311	0.0399204	1.36299	839.703	45.6892	281	7039	383	8885	28627	5870	18.6586	0.0066998	0.225389	944.213	1.42582	1158	172841	261	200772	625126
7158	171.37	0.115327	0.822454	457.289	43.3743	383	3321	315	7230	24801	7158	12.8621	0.00454639	0.22541	510.084	0.522734	732	161007	165	184108	1077938
20	264.072	0.0691429	0.878403	1108.88	67.3482	551	7969	484	6750	24542	20	26.5859	0.00445957	0.225457	1072.36	1.07819	1477	331198	333	179723	1054721
3038	147.093	0.0415865	1.40214	1223.95	71.3685	281	6757	394	6180	18853	3038	20.2024	0.00576751	0.22549	1114.43	1.44934	1122	194538	253	179665	596132
6923	114.78	0.0312234	1.83618	1225.9	70.2831	293	9384	538	8258	26141	6923	11.36	0.00268955	0.225575	1050.38	0.637263	696	258779	157	198200	841341
3196	131.722	0.025798	2.14407	1637.08	90.5513	236	9148	506	5796	19083	3196	31.8354	0.00599676	0.225746	1642.38	2.22336	1608	268145	363	163399	557555
3659	95.3776	0.032809	1.61644	912.17	48.3757	146	4450	236	4952	16660	3659	12.6783	0.00441384	0.225806	842.305	0.839503	341	77257	77	87010	313227
4303	147.399	0.198238	0.813889	266.039	42.9237	360	1816	293	7901	23311	4303	16.4535	0.0121196	0.225847	282.394	0.772965	797	65761	180	156702	795250
3972	170.719	0.0823181	1.09514	726.063	65.4544	473	5746	518	8963	27026	3972	19.1596	0.00617059	0.225977	726.292	1.01275	947	153470	214	159896	721611
1330	235.793	0.0670718	0.51453	1241.22	42.8351	585	8722	301	8026	23997	1330	22.3226	0.00809868	0.22608	1202.76	2.2022	1296	160026	293	187817	454361
4112	173.489	0.168935	0.650826	405.201	44.5509	484	2865	315	9025	24146	4112	12.1623	0.00945654	0.22611	355.352	0.75982	743	78570	168	197627	755072
6488	216.223	0.0758197	0.934363	1012.51	71.7294	518	6832	484	7750	23043	6488	28.4449	0.00895717	0.226184	1136.21	2.30192	1879	209776	425	213696	630506
4561	180.934	0.301011	0.245059	136.075	10.0377	506	1681	124	9047	42187	4561	39.893	0.0598786	0.226244	112.347	1.52199	2210	36908	500	179213	1121886
1660	132.854	0.0270921	1.25	1504.29	50.9431	180	6644	225	4383	15083	1660	15.1217	0.00288754	0.226361	1390.85	0.909097	349	120864	79	74662	296761
4908	198.13	0.138547	0.689218	435.469	41.5826	473	3414	326	7723	26773	4908	15.508	0.010489	0.226368	365.438	0.867683	804	76652	182	167716	716309
3303	135.71	0.0240802	1.65736	1958.1	78.1467	394	16362	653	9392	28536	3303	10.7805	0.00117643	0.226562	1805.49	0.481225	384	326411	87	115230	617392
4600	107.296	0.053437	0.521127	592.685	16.5048	213	3986	111	6422	22967	4600	11.1773	0.00521935	0.226629	553.245	0.65441	706	135266	160	204335	834953
3415	145.442	0.0283533	1.63609	1709.87	79.3185	338	11921	553	7518	23809	3415	9.63612	0.00169367	0.226695	1758.78	0.675279	472	278684	107	158458	541116
4578	179.045	0.0677355	1.06509	863.834	62.3207	338	4990	360	6107	19727	4578	10.014	0.00498387	0.2267	759.307	0.857899	397	79657	90	128250	358259
3817	139.737	0.220228	0.693827	226.036	34.5384	405	1839	281	9376	27784	3817	15.2827	0.0153929	0.226744	221.736	0.773914	688	44696	156	145634	688372
312	107.849	0.0446547	1.05085	723.929	33.9706	236	5285	248	7079	24931	312	22.3722	0.00779253	0.226779	738.035	1.30424	1658	212768	376	239745	984510
6458	277.496	0.107324	0.809074	914.812	79.4359	529	4929	428	6167	18400	6458	16.3817	0.00634369	0.226868	941.343	1.35476	1124	177184	255	221963	642787
3745	191.434	0.121761	0.535124	562.772	36.6687	484	3975	259	8179	24121	3745	23.0005	0.00864757	0.226913	625.209	1.22681	1137	131482	258	159918	718178
3576	254.218	0.0670787	0.792295	1293.56	68.7477	597	8900	473	7597	23496	3576	28.0386	0.00440961	0.227046	1308.4	1.30995	1405	318622	319	162104	831625
5524	199.339	0.185706	0.574013	388.367	41.399	608	3274	349	9867	28789	5524	14.5585	0.0104745	0.227143	347.113	0.825853	700	66829	159	155545	657483
2663	280.328	0.104802	0.940767	852.194	84.0213	574	5477	540	6624	21948	2663	44.8979	0.00997346	0.227151	799.841	1.81202	1488	149196	338	107214	637007
720	270.057	0.194369	0.525701	441.875	45.1507	428	2202	225	5127	17018	720	17.3188	0.0163172	0.227273	455.764	1.69018	484	29662	110	90407	222255
1110	231.026	0.533333	0.280556	128.405	19.2132	360	675	101	5041	17952	1110	12.7999	0.0320128	0.227425	99.0402	0.721064	299	9340	68	75568	322052
5715	157.925	0.148662	0.675556	361.024	36.2575	450	3027	304	9218	28633	5715	15.0384	0.0137499	0.227441	351.713	1.09991	809	58837	184	174029	571285
3425	198.459	0.0632887	0.407975	993.935	25.6636	326	5151	133	5314	17698	3425	14.5622	0.00370426	0.227642	995.659	0.839585	246	66410	56	54649	227779
4681	102.434	0.0393182	0.704433	780.299	21.612	203	5163	143	6411	22596	4681	5.91901	0.00262604	0.227723	888.272	0.531193	101	38461	23	55201	147865
2912	154.445	0.221208	0.787302	256.026	44.5888	315	1424	248	6598	18994	2912	10.118	0.0115016	0.227778	266.18	0.69734	360	31300	82	115102	401569
1456	283.074	0.112077	0.563813	769.901	48.6503	619	5523	349	7074	24498	1456	35.1215	0.0074568	0.227895	830.246	1.41089	1900	254801	433	175007	1048057
3562	189.524	0.0770693	0.629934	896.418	43.5198	608	7889	383	10378	30054	3562	15.51	0.0039638	0.228013	979.415	0.885192	921	232353	210	192098	810163
6233	140.914	0.0466401	1.14803	1021.8	54.7115	304	6518	349	6979	21784	6233	15.8814	0.00591117	0.228022	981.473	1.3229	1092	184735	249	222438	642779
1317	153.693	0.0441194	1.09164	1045.77	50.3669	371	8409	405	7809	27460	1317	9.95431	0.00363914	0.228041	1178.41	0.977926	592	162676	135	192391	471431
1910	124.083	0.155938	0.640569	263.052	26.276	281	1802	180	7326	23394	1910	15.493	0.0158081	0.228053	246.026	0.886947	1048	66295	239	218827	920218
1202	182.657	0.116655	0.301653	558.995	19.6706	484	4149	146	8572	25347	1202	19.1492	0.0181118	0.228152	488.257	2.01759	1293	71390	295	218435	499321
3536	142.503	0.0903211	0.612346	505.342	27.9493	405	4484	248	9194	30302	3536	15.6826	0.00505625	0.228155	594.005	0.68525	618	122225	141	127481	702685
718	424.139	0.555312	0.422091	241.286	56.5555	507	913	214	3867	12922	718	13.117	0.0240207	0.228216	238.311	1.3064	241	10033	55	59437	143773
3517	132.882	0.130212	0.881773	301.318	34.5965	203	1559	179	4942	17669	3517	18.8897	0.0276078	0.228232	240.973	1.51837	758	27456	173	129813	389099
5407	260.496	0.0767857	0.570825	997.08	43.7032	473	6160	270	5874	21098	5407	35.1376	0.011423	0.228479	860.953	2.24702	1545	135253	353	142243	536486
2498	166.947	0.0862534	0.514423	686.13	30.4441	416	4823	214	8061	24005	2498	24.9035	0.0131289	0.228503	634.738	1.90421	1663	126667	380	216026	681490
2538	102.275	0.0715797	0.778325	407.787	22.7187	203	2836	158	6421	23750	2538	13.9903	0.0077272	0.228669	381.532	0.674155	293	37918	67	67751	339395
1738	113.571	0.168161	1	206.839	34.7823	225	1338	225	6409	22091	1738	16.5656	0.0159872	0.228864	236.311	0.864637	1171	73246	268	228678	1058500
904	73.8051	0.0372419	1.22772	456.928	20.892	101	2712	124	4427	20269	904	16.5267	0.00906632	0.228883	382.125	0.792956	734	80959	168	143676	723520
2780	154.111	0.0737844	0.902579	727.119	48.4234	349	4730	315	7326	22215	2780	13.0757	0.00583446	0.229036	732.705	0.979115	799	136945	183	197677	638275
2295	80.3542	0.0109926	2.5037	2219.61	61.0886	135	12281	338	5435	18895	2296	20.7828	0.00332843	0.22956	1582.06	1.20881	636	191081	146	98998	412463
482	114.076	0.194213	0.773639	215.204	32.3345	349	1797	270	9897	28516	482	9.3606	0.00861171	0.22963	205.667	0.406706	405	47029	93	139967	780894
3313	162.271	0.0423995	1.50123	1100.88	70.0726	405	9552	608	8074	29631	3313	33.4601	0.00536236	0.229649	1159.3	1.42763	1511	281779	347	146087	830049
5355	253.958	0.0383925	0.936137	2171.32	78.0386	642	16722	601	8178	26300	5355	53.8333	0.00973674	0.229784	2253.4	5.04164	1249	128277	287	75056	194402
1697	120.098	0.0786667	1.09746	480.49	41.4823	236	3000	259	6357	21322	1697	11.1616	0.00589575	0.229932	449.517	0.609376	735	124666	169	213027	947093
6972	109.833	0.112347	0.508532	320.129	18.2896	293	2608	149	8630	27821	6972	13.6076	0.00973015	0.23014	315.231	0.705898	856	87974	197	203501	953051
2902	192.204	0.176332	0.6	369.471	39.0898	225	1276	135	3787	11794	2902	13.1669	0.00891316	0.230366	407.017	0.835726	191	21429	44	46927	179796
2426	169.875	0.137039	0.440347	434.019	26.1908	461	3364	203	8779	26469	2426	9.9317	0.00683134	0.230447	486.568	0.765985	716	104811	165	233219	735621
1984	167.207	0.0712025	0.5	794.69	28.292	360	5056	180	6965	21727	1984	8.88917	0.00269264	0.230453	832.375	0.516512	243	90246	56	88434	370254
1239	163.07	0.0568387	0.930159	897.559	47.4531	315	5542	293	6249	21086	1239	12.3596	0.00356207	0.230508	834.405	0.685121	295	82817	68	77213	338948
374	186.049	0.127643	0.636364	556.397	45.1947	495	3878	315	8607	23802	374	12.5538	0.00568742	0.230525	500.118	0.6557	629	110595	145	162087	755185
5210	165.16	0.0767591	0.677778	652.202	33.9312	540	7035	366	10577	36836	5210	19.2643	0.011856	0.23053	682.821	1.86625	1284	108300	296	215618	541642
1913	162.791	0.0457915	1.17493	1186.12	63.8159	383	8364	450	7611	24081	1913	17.6529	0.00365558	0.230637	1219.36	1.02806	1162	317870	268	212944	890244
3571	210.464	0.0549772	0.77712	1259.93	53.829	507	9222	394	7793	24996	3571	16.5232	0.00268505	0.230675	1238.75	0.767245	815	303533	188	159565	836785
4495	135.314	0.162065	0.374074	276.856	16.7842	270	1666	101	6455	20550	4495	12.2064	0.0125625	0.230928	246.089	0.713913	485	38607	112	128537	535752
3165	203.835	0.0545034	0.84749	1144.56	52.8683	518	9504	439	8221	28357	3165	10.9634	0.00211942	0.230986	981.393	0.480446	355	167499	82	104751	582854
1780	212.359	0.0838558	0.528037	638.795	28.2852	214	2552	113	3260	13643	1780	33.6158	0.0130482	0.231281	649.759	1.96085	601	46060	139	57837	242082
3373	137.153	0.096549	1.04545	452.021	45.6259	484	5013	506	11416	37873	3373	11.7043	0.00503094	0.231285	516.546	0.601043	895	177899	207	247372	1176129
4914	79.8169	0.0522596	2.121	347.432	38.5102	281	5377	596	11389	52852	4914	15.1459	0.00655478	0.231362	404.065	0.612777	389	59346	90	83086	501569
3433	129.122	0.0710845	0.971963	604.632	41.7749	428	6021	416	10723	34007	3433	14.5338	0.0057171	0.231579	550.12	0.728338	1045	182785	242	232601	1134681
5309	155.687	0.0887422	1.20868	527.333	56.5621	484	5454	585	10057	35320	5309	9.68641	0.00755568	0.231746	535.624	0.937875	630	83381	146	210403	531616
1087	215.824	0.0590783	0.825273	1283.3	62.5683	641	10850	529	9608	28873	1087	20.2318	0.00359234	0.23176	1167.25	0.971803	932	259441	216	149024	759042
5950	184.039	0.167348	0.5	386.585	32.3472	450	2689	225	7910	23754	5950	12.5581	0.0093582	0.231924	355.55	0.771681	733	78327	170	188823	752319
5662	159.601	0.121307	0.484241	369.54	21.7074	349	2877	169	7074	26587	5662	20.0971	0.0155927	0.23225	354.694	1.2845	831	53294	193	133765	513115
4517	216.618	0.0735803	1.02353	994.206	74.8753	425	5776	435	6347	19840	4517	28.9073	0.00991897	0.232293	822.362	1.89481	1666	167961	387	186441	697487
448	176.224	0.0936283	0.638941	673.841	40.3112	529	5650	338	9711	28634	448	16.0206	0.00470996	0.232295	645.478	0.706219	706	149895	164	142561	793042
2298	105.245	0.0173264	1.84889	1997.8	63.9986	225	12986	416	6916	22198	2298	13.3177	0.00255636	0.232373	1764.37	1.04809	1007	393919	234	244611	762446
5785	140.058	0.0837878	1	607.841	50.9297	338	4034	338	7807	22664	5785	12.3273	0.00510884	0.232456	620.755	0.737199	456	89257	106	119666	491035
4635	136.712	0.0531078	1.25185	783.584	52.095	270	5084	338	6389	22157	4635	12.6255	0.0032004	0.232558	798.836	0.594558	473	147794	110	121196	631815
3932	128.705	0.156731	1.13804	309.467	55.1982	326	2080	371	8194	22953	3932	11.7632	0.0127526	0.232624	250.39	0.742797	705	55283	164	193883	753989
3696	190.272	0.136535	0.822134	458.434	51.4594	506	3706	416	8603	27607	3696	13.8111	0.00718706	0.232633	493.316	0.824798	619	86127	144	144990	596218
4325	149.798	0.0298403	1.5771	1480.92	69.6939	428	14343	675	9243	33075	4325	13.1877	0.00417526	0.232831	1654.58	1.60847	597	142985	139	146447	295116
4397	103.859	0.0246535	2.29882	813.166	46.0853	338	13710	777	10528	57577	4397	13.1628	0.00235322	0.232964	819.771	0.449411	631	268143	147	155080	1117030
4198	163.079	0.00996825	3.04444	4278.39	129.84	270	27086	822	5356	21620	4198	16.5773	0.00208605	0.233092	4420.07	2.14922	828	396922	193	161581	306667
3918	99.5439	0.0643757	1.09964	500.016	35.3963	281	4365	309	9132	29812	3918	9.37068	0.0105553	0.233333	458.254	1.12864	540	51159	126	186422	381247
268	136.173	0.0568437	1	785.523	44.652	304	5348	304	7222	23250	268	17.0478	0.0056129	0.233412	734.364	0.962105	844	150368	197	160158	699254
3752	202.017	0.128696	0.455598	544.091	31.902	518	4025	236	8295	25263	3752	17.7174	0.00836854	0.23348	490.815	0.958997	1135	135627	265	207238	943667
2134	135.946	0.10325	0.874074	434.772	39.2376	270	2615	236	6425	20540	2134	9.83043	0.00425836	0.233577	487.907	0.485299	274	64344	64	90168	450362
792	204.676	0.0712029	0.921502	831.621	54.5656	293	4115	270	4631	16898	792	21.6249	0.01247	0.233645	706.795	2.05928	535	42903	125	80034	207293
5805	166.332	0.0648565	1.22126	816.036	64.6354	461	7108	563	8966	29746	5805	22.9925	0.0097375	0.233803	796.659	1.81372	1420	145828	332	199791	625114
1760	88.3391	0.0296213	2.41772	797.95	57.146	79	2667	191	2893	11414	1760	12.9417	0.00386275	0.233871	833.726	0.753175	248	64203	58	61992	262980
4470	124.473	0.0516652	1.13843	583.301	34.3082	484	9368	551	12579	54846	4470	17.5034	0.00414365	0.233962	573.453	0.555938	795	191860	186	146933	1142555
1184	201.523	0.0356754	1.46944	1846.87	96.8184	360	10091	529	5779	18659	1184	23.2468	0.00604742	0.233996	1675.58	2.37106	906	149816	212	126078	305340
3049	85	0.0772727	2.64706	315.838	64.6033	68	880	180	2588	9515	3049	34.8474	0.0261829	0.234082	287.38	1.76134	534	20395	125	49573	242358
3361	137.164	0.062952	0.939948	711.926	42.1258	383	6084	360	9033	29184	3361	21.2721	0.00658786	0.234254	706.017	1.08955	905	137374	212	137630	664477
395	162.877	0.150148	0.472332	344.032	24.3987	506	3370	239	10050	33452	395	17.7163	0.0145743	0.234364	352.914	1.20544	1391	95442	326	253997	923552
3712	160.325	0.054939	0.749495	1135.39	46.7515	495	9010	371	9988	27100	3712	17.5949	0.00385349	0.234375	1077.5	0.973159	1152	298950	270	211807	947483
7057	141.276	0.10978	1.07868	451.168	53.4262	394	3589	425	9022	27166	7057	13.1305	0.00718589	0.234411	439.286	0.739955	866	120514	203	213359	936873
1140	114.726	0.196203	0.681452	178.032	23.8033	248	1264	169	6993	24246	1140	17.56	0.0269834	0.234753	145.454	0.92137	869	32205	204	160092	756114
4381	185.673	0.0264001	1.66568	2207.3	97.0641	338	12803	563	5889	19808	4381	32.3171	0.00533781	0.235104	1981.13	2.4862	1544	289257	363	154557	498611
5138	291.471	0.0514124	0.876095	1754.93	79.0457	799	15541	700	8868	30242	5138	31.0022	0.00444079	0.235108	1751.69	1.82887	1578	355342	371	164660	692757
3906	113.932	0.118229	0.719212	309.064	26.2803	203	1717	146	5764	18972	3906	15.326	0.0118003	0.235294	314.614	0.873537	238	20169	56	50237	218926
2911	144.305	0.211276	0.393531	222.704	18.5164	371	1756	146	8317	26927	2911	10.7849	0.0137412	0.235532	181.177	0.586376	743	54071	175	222867	1019182
6190	172.819	0.188327	0.22314	331.591	13.9346	484	2570	108	9060	26468	6190	17.3132	0.0200467	0.235537	304.235	1.43652	1210	60359	285	226090	677522
4230	227.806	0.0743276	0.925987	997.169	68.6316	608	8180	563	8634	28014	4230	15.6628	0.00432024	0.235556	987.172	1.0046	900	208322	212	185886	720664
3496	51.0834	0.0242066	3.62778	456.069	40.0502	180	7436	653	11399	55680	3496	11.8906	0.00579622	0.235628	487.979	0.666458	1235	213070	291	335998	1491117
534	86.6701	0.166831	0.597633	173.473	17.2959	169	1013	101	6308	19942	534	13.7554	0.0189761	0.235722	167.676	0.750026	963	50748	227	226478	1033569
5091	179.157	0.155709	0.528395	379.509	31.2245	405	2601	214	7313	23405	5091	22.0524	0.0150395	0.235789	340.032	1.20581	950	63167	224	139361	634397
5020	239.147	0.110147	0.50101	714.845	39.4485	495	4494	248	6696	21469	5020	18.714	0.00935193	0.235867	809.963	1.78663	513	54855	121	88680	231282
3541	148.771	0.0540308	1.02506	910.151	50.4084	439	8125	450	9546	30486	3541	13.7582	0.00272122	0.235915	964.598	0.619249	568	208730	134	133555	738974
4720	149.261	0.242424	0.362903	185.03	16.2783	248	1023	90	5375	18881	4720	14.6731	0.038102	0.235981	169.144	1.52084	428	11233	101	94362	226793
5465	161.353	0.206399	0.531191	278.614	30.5464	529	2563	281	10606	31415	5465	9.83378	0.0121383	0.236	313.094	0.896899	250	20596	59	82242	224646
679	208.578	0.0585361	0.680284	1121.08	44.6428	563	9618	383	8732	29298	679	20.7324	0.00344474	0.236173	1169.15	0.951166	669	194209	158	104388	567272
6172	114.725	0.0602757	1.4198	720.907	61.6945	293	4861	416	8262	23027	6172	13.6253	0.00684304	0.236287	718.601	1.16192	948	138535	224	225080	658358
3318	140.995	0.0474111	0.851974	916.729	37.0294	304	6412	259	6975	23886	3318	21.4928	0.00747145	0.236354	1040.84	1.83803	1832	245200	433	275745	804499
6646	212.718	0.0549987	0.754673	1267.31	52.6011	428	7782	323	6509	20970	6646	14.1127	0.0032207	0.236679	1158.51	0.883102	807	250567	191	184986	738608
3498	78.1226	0.0323882	1.44128	539.25	25.1724	281	8676	405	11636	54944	3498	15.2608	0.00767683	0.236709	469.846	0.853791	1580	205814	374	334929	1495926
84	136.354	0.0534521	0.883333	789.728	37.2878	360	6735	318	8541	29124	84	13.6939	0.00645788	0.236769	795.488	1.21632	359	55591	85	84809	238650
2557	171.465	0.0250965	1.53254	1823.97	70.1527	338	13468	518	6377	25216	2557	17.7787	0.0022002	0.236842	1866.49	0.97263	1140	518134	270	207434	947997
319	139.98	0.020939	1.95399	2100.93	85.9586	326	15569	637	7534	25307	319	40.7553	0.00650791	0.23687	2097.89	3.23396	933	143364	221	74058	233372
5092	199.443	0.0575046	1	1168.84	67.2137	495	8608	495	8029	25150	5092	36.9959	0.007322	0.23694	1198.01	2.0784	1608	219612	381	140607	626019
5003	166.246	0.113661	0.947115	459.84	49.5019	416	3660	394	8095	27181	5003	12.5633	0.00645098	0.237366	452.125	0.692313	653	101225	155	168145	764575
1298	341.373	0.164629	0.469203	679.031	52.4512	552	3353	259	5231	16863	1298	20.9008	0.013371	0.2375	703.146	2.23292	800	59831	190	123823	290584
3533	54.7542	0.0258361	3.85616	473.97	47.2209	146	5651	563	8626	40716	3533	14.8269	0.00873474	0.237512	402.545	0.835121	1061	121469	252	231494	1030484
938	163.468	0.119871	0.757412	422.321	38.3432	371	3095	281	7342	25027	938	13.7399	0.00935233	0.237533	323.113	0.717792	762	81477	181	179410	861134
327	341.014	0.0417203	0.687654	2514.5	72.1388	810	19415	557	7684	26368	327	80.404	0.0081771	0.237645	2557.98	4.97079	5706	697802	1356	229577	931591
5531	205.37	0.0458377	1.5124	1423.46	98.6807	484	10559	732	7624	25332	5531	17.3868	0.00339902	0.237781	1465.07	1.18411	757	222711	180	140848	519126
1214	171.759	0.1641	0.723457	314.146	37.2953	405	2468	293	7628	26829	1214	14.5895	0.00783042	0.237797	383.095	0.713342	799	102038	190	177166	909591
4371	160.998	0.0808462	0.759346	621.25	38.1387	428	5294	325	8600	29101	4371	14.9794	0.0142863	0.237814	543.55	1.8467	677	47388	161	146207	297728
2657	223.831	0.0860349	0.775362	779.073	51.9706	552	6416	428	7978	28124	2657	32.474	0.00990828	0.237971	714.38	1.68442	1912	192970	455	190470	922468
6862	133.874	0.118297	0.848889	405.654	40.736	225	1902	191	5437	16012	6862	22.4505	0.0140137	0.237989	429.065	1.43098	895	63866	213	128965	508320
2094	140.098	0.027027	1.69835	1509.72	69.2982	484	17908	822	11176	40508	2094	13.7399	0.00192905	0.238231	1498.05	0.688444	701	363391	167	165047	828399
562	113.482	0.0747508	0.8	485.92	29.0583	225	3010	180	6414	21154	562	20.0502	0.0103658	0.238473	485.165	1.19931	1388	133902	331	223947	942516
228	109.193	0.230517	0.72242	172.999	28.8096	281	1219	203	8325	24063	228	11.3274	0.0142364	0.238859	178.436	0.606774	561	39406	134	160217	754171
379	244.253	0.252918	0.480342	380.927	46.2777	585	2313	281	7748	20736	379	15.8314	0.0111971	0.238901	269.282	0.720329	473	42243	113	96653	535720
3191	86.3038	0.0503043	1.3629	687.968	47.167	124	2465	169	4648	12236	3191	19.6592	0.0147543	0.239437	430.893	1.52223	994	67370	238	163567	533934
355	186.144	0.0728315	0.8207	916.799	54.7996	686	9419	563	11922	35085	355	23.8736	0.00732347	0.239542	922.637	1.61856	2008	274187	481	272095	1014861
2627	211.466	0.0567849	0.484241	1203.82	33.1021	349	6146	169	5339	17435	2627	28.682	0.00620294	0.239691	1097.15	1.63123	388	62551	93	43762	194697
1559	135.242	0.280199	0.653333	209.58	38.3664	450	1606	294	10764	26169	1559	27.4587	0.0917386	0.239787	124.815	2.74564	563	6137	135	66329	167912
3451	91.5731	0.0439637	1.85714	468.915	38.2855	315	7165	585	11128	52181	3451	17.9566	0.0103076	0.239809	414.83	1.0254	1889	183262	453	340315	1508665
663	228.626	0.0939213	0.972081	774.081	70.673	394	4195	383	5575	18507	663	15.2341	0.00386354	0.240122	781.255	0.724786	329	85155	79	69864	372227
2521	161.873	0.186465	0.505076	296.731	27.9458	394	2113	199	7874	24318	2521	9.65203	0.0116532	0.240126	272.657	0.762959	633	54320	152	212158	680351
4175	40.8146	0.0279805	1.47826	519.743	21.4979	23	822	34	1823	5401	4175	18.1152	0.0141172	0.240209	381.195	1.29266	383	27130	92	68396	243049
6954	173.31	0.0569756	1.02372	1022.99	59.6678	506	8881	518	9445	29647	6954	16.8237	0.00429376	0.240272	919.238	0.948352	1028	239417	247	197672	889442
3805	156.44	0.0622866	1.08616	842.109	56.9714	383	6149	416	7920	24936	3805	21.0435	0.0061988	0.240395	823.8	1.22759	911	146964	219	140047	609228
6552	103.52	0.0475005	1.13306	803.14	43.2259	248	5221	281	7750	22200	6552	12.5556	0.00604847	0.24061	772.523	1.12427	852	140862	205	219522	622692
3343	136.255	0.0162174	2.37556	2555.13	98.437	450	27748	1069	10684	37086	3343	14.1507	0.00117573	0.240824	2769.56	0.78418	1117	950051	269	255358	1171458
2590	209.61	0.13139	0.576792	482.143	36.5391	293	2230	169	4522	15795	2590	14.1044	0.0075002	0.240838	454.498	0.820973	191	25466	46	43808	191346
4610	132.439	0.0802363	0.794479	520.409	33.174	326	4063	259	7963	26662	4610	17.1687	0.00824863	0.241117	553.595	1.10104	788	95531	190	148478	589309
1353	87.7238	0.0459323	1.33475	656.696	40.2607	236	5138	315	8703	26719	1353	11.7052	0.00639656	0.24115	678.546	1.04668	452	70663	109	124921	355634
4709	175.603	0.0562032	0.874074	984.674	48.3728	270	4804	236	4974	16661	4709	25.2983	0.00584527	0.241153	965.717	1.36128	763	130533	184	97568	461595
6683	171.431	0.0221572	2.09434	2755.57	127.871	371	16744	777	7001	20751	6683	38.0561	0.00369358	0.241204	2882.19	2.56776	2160	584799	521	183613	692907
6145	118.094	0.120974	0.733728	327.123	29.0359	338	2794	248	9259	29168	6145	12.0795	0.0148666	0.24142	307.194	1.10255	845	56839	204	226298	631865
3455	237.087	0.0638242	0.877049	1365.31	76.4259	732	11469	642	9988	28687	3455	25.7079	0.00560629	0.241423	1313.49	1.77779	1574	280756	380	198067	729951
247	205.054	0.143464	0.777961	427.746	47.7404	608	4238	473	9592	33835	247	19.417	0.010751	0.241489	403.351	1.0472	1263	117477	305	210424	994628
4002	210.671	0.0773655	0.672012	859.03	44.6614	686	8867	461	10534	35250	4002	17.8438	0.0111691	0.24159	826.449	2.23003	981	87832	237	177851	362934
667	88.4017	0.073006	0.839858	425.852	26.1109	281	3849	236	10283	30866	667	10.6733	0.00547253	0.24159	388.241	0.513295	327	59753	79	99111	525593
5261	150.437	0.0315396	1.24259	1706.27	66.8698	371	11763	461	7978	23543	5261	18.9364	0.00250477	0.241627	1706.82	1.033	836	333763	202	142818	667791
1568	210.856	0.294118	0.551111	187.207	30.3447	225	765	124	3452	13955	1568	20.8104	0.0324047	0.241667	195.414	1.53031	720	22219	174	111925	388293
6369	91.7131	0.0396589	1.33447	870.091	46.0484	293	7388	391	10335	28997	6369	16.0735	0.00613167	0.241737	948.867	1.40646	1059	172710	256	213137	621588
1097	179.291	0.102036	0.550481	610.468	34.2893	416	4077	229	7506	22807	1097	18.5756	0.0131418	0.241935	534.448	1.69926	868	66049	210	151165	422038
1660	92.7482	0.171382	1.42857	203.132	49.733	315	1838	450	10987	30900	1660	8.00784	0.014426	0.241966	266.891	0.931605	529	36670	128	213705	469211
3536	93.1213	0.248895	0.863905	117.812	25.3323	169	679	146	5871	19682	3536	8.00221	0.0175801	0.241993	144.278	0.613795	281	15984	68	113598	378335
4184	187.824	0.0586081	1.02885	887.12	53.4922	416	7098	428	7165	27324	4184	23.1564	0.00731496	0.242217	920.819	1.63151	1317	180042	319	183988	667714
2514	123.652	0.0213327	1.86873	1807.7	72.064	259	12141	484	6776	22936	2514	11.2612	0.00207662	0.242219	1877.17	0.94421	739	355867	179	212292	647404
3477	107.094	0.0434447	1.83136	796.973	63.4096	338	7780	619	10210	33337	3477	12.918	0.00376529	0.242328	761.334	0.694669	945	250977	229	236653	1125769
6097	192.845	0.154364	0.58557	477.746	43.184	596	3861	349	9998	27599	6097	24.7493	0.0212438	0.242424	441.723	2.27488	1749	82330	424	228613	636500
678	174.192	0.011109	2.65251	5290.48	155.893	518	46629	1374	9620	30099	678	19.7516	0.000770818	0.242765	5656.55	1.0585	622	806935	151	101874	487167
2720	51.6248	0.0750332	2.29204	257.665	44.3129	113	1506	259	7081	19960	2720	19.971	0.0264026	0.242769	248.022	1.58976	968	36663	235	156801	504810
3777	185.052	0.0795513	0.561822	754.534	33.7229	461	5795	259	8059	26228	3777	18.3774	0.00589486	0.242775	681.632	0.975498	865	146738	210	152267	735163
1261	177.916	0.0671976	0.501235	943.1	31.7653	405	6027	203	7364	21824	1261	25.5202	0.00719681	0.24282	953.257	1.66584	383	53218	93	48550	190651
1046	262.42	0.054197	0.854664	1629.16	75.4633	461	8506	394	5683	17830	1046	17.3224	0.00521834	0.242947	1517.54	1.9239	638	122261	155	119148	275131
3675	101.024	0.0352266	1.36049	686.883	32.9193	405	11497	551	12969	57160	3675	12.8664	0.00387976	0.243161	732.074	0.690643	1316	339196	320	330883	1582292
3685	161.894	0.0487781	1.26627	1217.52	75.2017	507	10394	642	10131	29154	3685	22.1365	0.00479698	0.243316	1156.88	1.35028	1122	233897	273	163968	690444
942	260.188	0.0988856	0.625397	815.907	50.4579	630	6371	394	7833	26666	942	17.667	0.00547161	0.243487	692.439	0.922514	998	182396	243	182743	899548
846	172.429	0.0357392	1.41649	1277.41	64.6675	461	12899	653	8649	34484	846	25.9859	0.00431318	0.24359	1353.84	1.42241	1560	361682	380	194205	912325
3589	220.105	0.0332998	1.38374	2179.44	100.425	529	15886	732	7775	24892	3589	18.0215	0.00148883	0.24382	2450.28	0.889467	890	597786	217	159762	833146
6228	148.437	0.128222	0.733681	318.083	29.9234	383	2987	281	8347	32069	6228	13.0981	0.0112622	0.243964	258.92	0.711399	787	69880	192	194375	921677
1633	134.521	0.0531427	0.857868	825.928	37.6536	394	7414	338	9475	30655	1633	11.0826	0.0028668	0.24406	782.807	0.547708	463	161504	113	135149	704562
6136	140.211	0.0846017	0.89486	563.192	42.6374	428	5059	383	9875	30676	6136	13.3803	0.0078751	0.244078	615.253	1.1826	971	123300	237	234762	684384
3156	136.56	0.0235054	1.47569	1958.78	67.9437	473	20123	698	11205	35083	3156	22.2353	0.00384396	0.244177	1844.92	1.73165	1245	323885	304	181134	599522
3874	130.055	0.0196107	2.62593	2107.95	108.551	270	13768	709	6716	22305	3874	22.7953	0.0022751	0.244186	2096.97	1.16497	1118	491407	273	158661	800277
3791	153.885	0.0795254	0.596825	698.952	33.1742	315	3961	188	6622	19353	3791	18.837	0.00719504	0.244231	802.195	1.40966	520	72272	127	89303	307667
3711	315.684	0.0322306	1.02885	2791.48	92.5662	416	12907	428	4263	15790	3711	56.8115	0.00668937	0.244324	2274.37	3.71718	925	138279	226	52672	207628
1509	99.9845	0.0245461	1.73373	1323.22	56.3113	169	6885	293	5468	17769	1509	18.0348	0.00313977	0.244444	1141.92	0.876419	495	157655	121	88791	471481
2627	159.112	0.0219938	1.35248	2340.83	69.6308	383	17414	518	7787	25405	2627	23.9498	0.00342084	0.244681	2419.99	2.02556	1598	467137	391	215849	659207
2611	153.732	0.0325953	1.27493	1573.92	65.4072	371	11382	473	7807	24696	2611	25.4529	0.00392734	0.244688	1296.97	1.24635	1459	371498	357	185435	978180
768	99.0134	0.0216876	1.61433	1609.79	56.3606	293	13510	473	9573	28660	768	19.135	0.00261938	0.244737	1644.69	1.05523	1140	435217	279	192732	903673
3358	151.741	0.0274375	1.75152	1646.4	79.1215	495	18041	867	10553	37421	3358	38.2724	0.00491933	0.244871	1809.29	2.17946	2973	604351	728	251295	1140702
3563	217.636	0.165199	0.526656	451.948	39.3208	619	3747	326	9201	28313	3563	26.1218	0.0160379	0.244885	431.171	1.6934	1564	97519	383	193690	772379
273	116.887	0.086622	1.16046	414.691	41.6853	349	4029	405	9659	33179	273	27.4783	0.0165399	0.244954	396.815	1.6077	1833	110823	449	215798	953745
4205	224.444	0.291761	0.578783	250.192	42.2491	641	2197	371	9239	29988	4205	13.9086	0.013427	0.245098	269.28	0.886182	816	60773	200	189793	770721
380	142.773	0.0431241	1.21944	1159.49	60.9747	360	8348	439	8157	24587	380	22.4844	0.00399308	0.245416	1029.39	1.00877	709	177557	174	102009	589044
2018	123.404	0.0883469	1	513.775	45.3904	326	3690	326	8546	24527	2018	17.5947	0.0114832	0.245462	514.558	1.45038	1267	110335	311	232953	732268
1522	253.633	0.133216	0.452255	785.089	47.2996	754	5660	341	9617	24620	1522	27.2293	0.0237123	0.245466	578.36	3.36638	1544	65114	379	183436	384474
2871	258.636	0.111682	0.51746	753.325	43.5355	630	5641	326	7880	25572	2871	11.3674	0.00363979	0.24553	789.658	0.7057	839	230508	206	238768	996868
3101	76.5905	0.022091	1.44554	1086.45	34.6942	101	4572	146	4266	14371	3101	16.3744	0.00411832	0.245614	1064.98	1.07725	285	69203	70	56306	221908
2886	191.186	0.0577457	0.637019	1194.84	43.9522	416	7204	265	7039	20590	2886	14.6093	0.00486907	0.245645	1003.1	1.19977	574	117887	141	127103	401339
416	135.88	0.0791013	0.931953	584.299	43.0738	338	4273	315	8047	24974	416	11.6389	0.00464629	0.24581	528.09	0.603133	537	115576	132	149258	747395
3543	175.828	0.0278218	1.79499	2005.48	100.153	439	15779	788	8077	26869	3543	29.0215	0.00284712	0.245985	2033.14	1.42391	1183	415507	291	131868	697914
5879	106.962	0.0284486	1.15111	1266.14	41.4628	225	7909	259	6805	21332	5879	14.5631	0.00323115	0.246117	1200.21	0.954458	837	259041	206	185929	737058
2035	117.017	0.213225	0.924051	178.255	35.1219	158	741	146	4368	14196	2035	18.3572	0.0231296	0.246154	219.79	1.25136	520	22482	128	91637	349316
1137	222.754	0.101213	0.442149	779.128	34.8669	484	4782	214	7029	20960	1137	17.6464	0.00510391	0.246154	802.388	1.00808	390	76412	96	71496	325213
5346	95.9965	0.0107185	3.19492	2940.04	100.681	236	22018	754	7953	25575	5346	14.479	0.00119012	0.246256	2850.22	0.835326	601	504992	148	134280	605058
3534	99.1312	0.070169	0.413613	452.584	13.1353	191	2722	79	6233	20539	3534	9.89314	0.00563995	0.246418	579.278	0.805073	349	61880	86	114121	364799
3562	161.352	0.0665134	0.861728	831.192	47.641	405	6089	349	8120	25017	3562	17.1079	0.00411212	0.246575	853.739	0.865644	876	213029	216	165646	852127
1253	192.898	0.0573873	0.641541	1230.35	45.2968	597	10403	383	10012	28875	1253	12.3768	0.00387889	0.246649	1388.62	1.32853	746	192323	184	194987	472974
4141	203.393	0.0532127	0.667984	1142.5	40.6104	506	9509	338	8048	28423	4141	12.9626	0.00315572	0.246753	1121.42	0.873236	770	244001	190	192165	743040
2416	176.135	0.059285	0.952278	978.952	55.2675	461	7776	439	8467	27126	2416	10.3627	0.00227921	0.246935	993.498	0.559158	571	250525	141	178253	861142
1208	138.034	0.0920398	0.737452	553.816	37.5902	259	2814	191	6070	17352	1208	16.484	0.00716394	0.247173	508.152	0.899801	619	86405	153	121479	580679
5615	95.9382	0.0448074	1.42056	690.752	43.9675	214	4776	304	7216	23612	5615	14.7279	0.00592957	0.247173	636.732	0.933214	619	104392	153	135964	559888
3960	84.0324	0.0109573	4.02959	1788.77	78.9803	338	30847	1362	13012	58891	3960	16.8071	0.00195729	0.247176	1820.58	0.880787	1505	768919	372	289680	1442323
1618	84.6464	0.0267621	1.33663	887.496	31.7467	101	3774	135	3860	14522	1618	19.8046	0.00450828	0.247222	826.301	0.920954	720	159706	178	117609	660045
7082	102.392	0.0771978	1.02491	398.047	31.4938	281	3640	288	8878	31229	7082	12.3659	0.00700856	0.247286	425.777	0.73792	829	118284	205	216872	948713
7160	103.094	0.0339493	1.49597	1096.12	55.6687	248	7305	371	7782	22759	7160	11.324	0.0020396	0.247344	1046.87	0.528126	659	323103	163	188261	1053997
636	95.7887	0.0186451	1.72242	1788.8	57.4468	281	15071	484	9490	28772	636	20.8443	0.00252584	0.247392	1844.87	1.15281	671	265654	166	104138	491746
5979	153.837	0.0699927	0.793734	697.714	38.7619	383	5472	304	8054	26783	5979	19.9201	0.00784621	0.247414	677.996	1.31617	1160	147842	287	188383	744666
1492	247.878	0.0734865	0.660317	1028.34	49.8995	630	8573	416	8222	28470	1492	26.4296	0.0132143	0.247496	904.653	2.95866	1697	128421	420	207714	484780
6606	175.229	0.0529698	1.19822	1104.02	70.0717	338	6381	405	6240	19738	6606	21.8725	0.00696105	0.247525	940.783	1.621	1313	188621	325	194196	684686
2698	143.821	0.0314034	1.36388	1808.05	77.4397	371	11814	506	8345	22314	2698	16.6381	0.00331125	0.247525	1695.12	1.38935	1111	335523	275	216015	675947
4244	104.14	0.0704616	0.334975	443.461	10.467	203	2881	68	6306	22186	4244	12.1291	0.0192367	0.247604	362.333	1.72582	626	32542	155	166963	306709
453	133.043	0.0422071	1.27493	1181.39	63.5718	371	8790	473	9021	25409	453	21.5323	0.00394697	0.247619	1048.47	1.02472	945	239424	234	141976	779834
2772	180.374	0.0537046	0.661605	1262.95	44.8742	461	8584	305	8268	23211	2772	11.8641	0.0028431	0.247645	1305.95	0.919496	743	261334	184	202594	683375
2625	73.2914	0.00898069	4.93889	2652.77	117.663	180	20043	889	7945	25802	2625	11.5474	0.000754698	0.247664	2790.38	0.521552	214	283557	53	59952	347031
1445	313.455	0.1286	0.389961	653.722	32.7835	259	2014	101	2673	10521	1445	13.951	0.00596517	0.247706	514.878	0.76079	436	73091	108	101101	484786
6086	119.753	0.0567823	1.18889	798.963	53.9363	360	6340	428	9725	27099	6086	15.1804	0.00661143	0.247764	877.056	1.43668	1118	169101	277	238250	658430
1972	111.144	0.192483	1.26627	199.918	48.7272	169	878	214	4919	14998	1972	11.9501	0.0240532	0.248227	130.625	0.779918	282	11724	70	76340	306507
1347	272.799	0.0771476	0.929276	1060.51	76.0294	608	7881	565	7210	25378	1347	19.5878	0.00722786	0.248313	1002.33	1.79896	741	102520	184	122379	349291
2398	151.056	0.0382494	1.47356	1249.46	70.423	416	10876	613	8909	29726	2398	22.8156	0.00337048	0.248447	1261.55	1.0564	1127	334374	280	159796	905148
523	166.674	0.0693721	0.667984	914.763	42.3896	506	7294	338	9821	27230	523	7.50117	0.00186155	0.248521	831.989	0.384908	338	181569	84	145768	745272
568	144.32	0.0721223	1.09742	577.925	45.7419	349	4839	383	7823	28594	568	27.0169	0.0109838	0.248534	552.957	1.50948	1364	124183	339	163325	766940
2591	256.897	0.12	0.164444	822.53	16.2313	675	5625	111	8500	23354	2591	19.7892	0.00913245	0.248614	719.669	1.63398	1263	138298	314	206466	656257
5182	138.55	0.125313	0.7	404.915	35.5189	450	3591	315	10507	30286	5182	16.7697	0.00859507	0.248756	426.222	0.911296	804	93542	200	155098	749482
7235	151.483	0.0320643	0.984127	1376.03	43.4211	315	9824	310	6727	24381	7235	16.4291	0.00221182	0.248768	1301.39	0.716067	812	367119	202	159888	963361
2358	182.059	0.024246	1.93376	2702.24	126.697	619	25530	1197	10999	32264	2358	19.7012	0.00159447	0.248885	2712.49	1.07642	1121	703057	279	184072	885141
1816	144.438	0.0789377	0.420561	545.844	18.121	214	2711	90	4793	16961	1816	17.1296	0.00921734	0.248899	482.61	1.10719	454	49255	113	85740	348534
5261	135.607	0.0432973	1.04567	999.096	45.2339	416	9608	435	9924	32841	5261	12.9942	0.00593029	0.249139	950.76	1.40472	871	146873	217	216842	527548
2584	123.831	0.15451	0.532995	287.496	23.6761	394	2550	210	10293	30290	2584	17.0165	0.0122522	0.249392	264.595	0.808494	822	67090	205	156270	865898
4120	146.54	0.036197	1.28481	1261.98	58.6899	158	4365	203	3488	11812	4120	32.6451	0.0060689	0.2494	1373.23	2.0785	417	68711	104	41323	170873
2248	103.173	0.0249446	1.95367	1341.07	65.3551	259	10383	506	8121	26440	2248	16.7745	0.00434522	0.249596	1328.97	1.44133	1238	284911	309	238751	732123
1393	276.106	0.0798693	0.562764	1328.73	59.7232	709	8877	399	8307	22815	1393	26.0418	0.00899217	0.249678	1463.61	3.28603	1554	172817	388	193043	403228
1581	195.686	0.186937	0.325301	473.628	28.8017	664	3552	216	10977	25611	1581	19.0311	0.0208484	0.25	380.816	1.98485	404	19378	101	68674	173774
883	282.396	0.120509	0.792593	690.177	65.9219	540	4481	428	6186	22172	883	25.8636	0.0168206	0.25	633.785	2.66515	592	35195	148	74047	189640
3949	200.74	0.225964	0.596154	258.523	34.8254	416	1841	248	6704	24319	3949	15.0733	0.0135885	0.25	281.099	0.95493	940	69176	235	201741	840402
5105	144.515	0.0584416	1.0037	778.972	45.6929	270	4620	271	6044	20254	5105	12.6828	0.00709611	0.25	721.492	1.27995	360	50732	90	91825	240127
972	127.897	0.0255686	1.08895	1623.85	45.2125	371	14510	404	9384	30515	972	15.3774	0.002075	0.25	1617.61	0.839137	600	289156	150	126224	610448
2638	102.911	0.0197579	2.39365	1615.01	76.3796	315	15943	754	9902	33712	2638	14.4962	0.0014576	0.25	1774.36	0.646579	452	310099	113	100869	596827
6007	183.79	0.0714386	1.04339	935.835	69.7558	507	7097	529	8924	25898	6007	25.0448	0.0101778	0.250138	910.163	2.31714	1815	178329	454	234441	669104
6180	122.823	0.0513861	0.888158	621.98	28.3865	304	5916	270	8007	32482	6180	18.1879	0.00628378	0.25023	686.567	1.07955	1087	172985	272	193340	860431
2718	108.564	0.0309121	2.10837	974.76	63.5294	203	6567	428	6049	23007	2718	17.7841	0.00546869	0.250291	1039.44	1.42275	859	157076	215	156256	516061
304	125.783	0.0412386	0.882562	853.781	31.0739	281	6814	248	7227	27255	304	16.439	0.0044807	0.250409	932.928	1.04675	1222	272725	306	240475	998315
2985	216.823	0.162866	0.751111	411.247	50.3081	450	2763	338	6714	22944	2985	9.62607	0.00536072	0.250489	391.319	0.525466	511	95323	128	171730	831873
6909	145.583	0.0381021	1.45553	1235.9	68.5412	371	9737	540	8244	26905	6909	16.109	0.00315226	0.250511	1234.55	0.974894	978	310254	245	196402	858221
1271	163.43	0.0835454	0.713198	621.58	37.0365	394	4716	281	7799	25910	1271	16.8449	0.00987822	0.250746	718.536	1.77976	1005	101739	252	193006	483537
4024	112.088	0.0297354	1.48043	1352.32	59.5307	281	9450	416	8110	23864	4024	13.3077	0.00257329	0.250951	1290.82	0.833574	789	306611	198	191800	811170
4289	158.172	0.0555173	1	923.162	51.2515	484	8718	484	9899	32250	4289	13.1537	0.00779749	0.251223	841.014	1.64747	613	78615	154	150760	319222
1239	137.245	0.0409697	0.964497	1028.65	40.6473	338	8250	326	7967	27389	1239	16.8123	0.00333742	0.251287	1025.19	0.859777	971	290943	244	186839	969159
3320	173.11	0.0855615	0.730769	609.535	38.1116	416	4862	304	7774	27240	3320	17.3	0.00590089	0.251412	547.466	0.812196	708	119982	178	132392	748427
1681	61.1852	0.0492341	1.93889	470.36	44.9004	180	3656	349	9517	26544	1681	10.5888	0.00814385	0.251418	542.812	1.11141	529	64957	133	161615	408665
2507	127.76	0.11989	0.581662	365.642	25.4982	349	2911	203	8837	27188	2507	12.6398	0.0115091	0.251442	346.72	1.00336	867	75332	218	221898	741979
3240	114.401	0.0305992	1.47778	1090.95	49.3315	360	11765	532	10180	36828	3240	21.1617	0.00567317	0.251539	1159.96	1.65528	1137	200417	286	173814	590043
1028	153.245	0.129306	0.97463	455.848	57.4484	473	3658	461	9985	27404	1028	18.2062	0.0227995	0.251592	371.489	2.13093	1256	55089	316	223174	506418
3277	116.194	0.0859013	1.14286	424.502	41.6746	315	3667	360	8770	29500	3277	17.6258	0.00801605	0.251647	444.415	0.896482	759	94685	191	139305	727584
490	215.401	0.203466	0.52037	408.685	43.2707	540	2654	281	8110	22177	490	18.0315	0.0137127	0.25183	360.089	1.24348	683	49808	172	122536	472367
3175	97.9364	0.201018	1.35443	186.027	50.6487	158	786	214	5219	14429	3175	7.79017	0.013221	0.251852	146.797	0.488799	135	10211	34	56061	237542
4111	168.622	0.114241	0.541096	435.175	26.9005	146	1278	79	2801	10029	4111	11.6429	0.00772135	0.251852	378.9	0.736824	135	17484	34	37510	157582
3598	130.039	0.0276259	1.76792	1584.27	77.376	293	10606	518	7289	22862	3598	10.2798	0.00145139	0.25188	1454.03	0.531555	532	366546	134	167417	860887
2494	342.989	0.122942	0.450563	876.163	48.5334	799	6499	360	7536	25331	2494	34.8967	0.0155439	0.251912	753.407	2.95011	2354	151442	593	218221	686448
6382	102.294	0.0340936	1.49829	1033.14	52.7752	293	8594	439	9266	28407	6382	11.3589	0.00395989	0.252011	1052.31	1.05014	746	188389	188	212459	611367
801	160.537	0.0968992	0.811111	521.446	40.9836	450	4644	365	9068	30414	801	11.537	0.00450904	0.252066	561.397	0.638069	484	107340	122	135715	652954
824	104.937	0.0876004	0.805158	410.728	28.9695	349	3984	281	10759	33125	824	21.741	0.0122813	0.252187	396.323	1.22748	1372	111715	346	204150	962615
4946	167.596	0.065795	0.784355	898.658	46.3767	473	7189	371	9130	27319	4946	19.6956	0.00619443	0.252372	894.635	1.39858	1054	170153	266	173119	649508
589	163.392	0.0289052	1.71028	1966.47	97.2147	428	14807	732	8474	25714	589	14.4486	0.00222068	0.252525	1767.14	0.990972	495	222905	125	110829	430764
3937	159.185	0.141677	0.563889	348.845	27.8691	360	2541	203	7316	24875	3937	14.9631	0.0118836	0.252688	319.92	0.96067	930	78259	235	201064	835379
1997	205.509	0.0931502	0.410101	809.533	30.925	495	5314	203	7792	22417	1997	19.4385	0.00814736	0.25289	807.688	1.66415	1384	169871	350	230328	718235
1218	146.656	0.098323	1.0514	516.486	53.3927	428	4353	450	9441	28782	1218	9.99513	0.00870196	0.252976	501.88	1.10483	672	77224	170	217498	525464
5113	163.414	0.0472898	1.17493	1107.65	61.5439	383	8099	450	7582	24970	5113	15.1757	0.00291545	0.252976	1211.67	0.893654	672	230496	170	143250	649637
7120	112.551	0.0236331	1.40237	1485.13	49.2204	338	14302	474	9715	32887	7120	13.0919	0.00221794	0.252994	1475.95	0.828189	668	301181	169	165062	696864
6035	228.883	0.19503	0.325611	434.62	27.6001	777	3984	253	10982	31304	6035	17.1779	0.0118067	0.253028	377.699	1.12835	1486	125861	376	279849	1137985
1269	153.596	0.045211	1.36049	1213.18	74.6219	405	8958	551	8530	25216	1269	11.9487	0.00452004	0.253028	1167.9	1.33573	743	164379	188	201160	480652
2101	181.462	0.0834392	0.713198	648.788	38.6085	394	4722	281	7024	24855	2101	15.3868	0.00713884	0.253131	689.901	1.24669	1118	156608	283	235054	775207
3587	140.017	0.395152	0.346626	122.965	16.8425	326	825	113	7532	22912	3587	12.2457	0.0635751	0.253165	109.816	1.76748	632	9941	160	166958	309141
4139	106.049	0.226333	1.10817	112.523	28.2226	416	1838	461	12690	55782	4139	13.3057	0.024146	0.253279	112.105	0.685599	1220	50526	309	296618	1539147
3226	124.32	0.0392426	1.27493	1055.63	52.815	371	9454	473	9654	30584	3226	13.5983	0.00270513	0.253333	1074.67	0.736469	900	332701	228	214107	1057233
6297	197.557	0.0227018	0.888158	2335.56	47.0914	304	13391	270	4978	19580	6297	24.0159	0.00283067	0.253347	2062.22	1.4789	971	343028	246	130796	568049
2783	183.923	0.0566251	0.84	1127.41	53.6254	450	7947	378	7915	24072	2783	15.9394	0.00445156	0.253389	1148.14	1.29507	959	215430	243	194635	640770
4117	176.69	0.0624566	1.1	986.057	67.7444	450	7205	495	8239	24953	4117	16.9371	0.0054013	0.253406	929.019	1.27157	1101	203840	279	210292	749300
5345	125.645	0.052949	1.01944	839.884	45.3357	360	6799	367	9269	27645	5345	11.3069	0.00612041	0.253608	773.411	1.20048	485	79243	123	138763	349898
5270	156.028	0.0331682	1.5104	1631.64	81.7407	529	15949	799	10968	33381	5270	21.1802	0.00563906	0.253628	1626.1	2.32569	1447	256603	367	221010	538895
1185	210.676	0.0687549	0.512528	846.393	29.8259	439	6385	225	6741	25762	1185	12.006	0.00243599	0.253635	892.804	0.551622	619	254106	157	166789	971963
1779	216.572	0.0856972	0.646341	951.999	52.7309	574	6698	371	8574	24027	1779	20.7826	0.00431445	0.253714	926.872	1.01459	875	202807	222	136202	747229
4291	137.623	0.0560011	1.19506	835.101	55.889	405	7232	484	9520	29574	4291	18.4883	0.0114676	0.253846	844.455	2.45821	910	79354	231	159228	320910
2154	115.454	0.128433	0.815789	299.548	31.3848	304	2367	248	8518	26985	2154	12.8995	0.00900215	0.253886	266.698	0.609543	579	64318	147	145204	823577
588	120.49	0.0344164	1.46382	1115.6	56.2031	304	8833	445	8162	27039	588	16.8316	0.00439855	0.253913	1051.54	1.17441	575	130725	146	110514	424546
4238	106.192	0.0615537	1.40726	462.597	40.0711	248	4029	349	7555	29743	4238	27.7317	0.0131703	0.253944	487.985	1.63207	1331	101061	338	155266	707241
418	275.908	0.0581861	0.87106	1497.03	75.875	698	11996	608	8184	27365	418	30.4912	0.00405245	0.254013	1571.37	1.61752	1433	353613	364	152036	768496
4191	165.297	0.0954399	0.61945	541.072	31.9883	473	4956	293	9257	31280	4191	13.6059	0.00642833	0.254062	510.734	0.834127	677	105315	172	160967	704184
1047	133.789	0.29255	0.656542	174.96	33.6047	428	1463	281	10349	28556	1047	11.8947	0.0219282	0.254113	103.923	0.579088	547	24945	139	148768	819711
4121	153.903	0.077512	0.750617	686.046	39.9154	405	5225	304	8513	26009	4121	11.0913	0.00435594	0.254266	626.037	0.693378	586	134529	149	170918	733849
4131	192.213	0.113853	0.67624	536.574	41.3118	383	3364	259	6446	21410	4131	18.6601	0.0196037	0.254274	539.727	2.69038	936	47746	238	162269	302102
2146	195.252	0.0440727	0.952278	1386.84	58.205	461	10460	439	7638	25757	2146	35.1105	0.00537235	0.254302	1280.21	1.74902	1569	292051	399	144564	779058
4071	247.641	0.0358439	0.78481	2013.55	56.6426	158	4408	124	2064	7476	4071	22.0073	0.00304142	0.254325	2362.52	1.82743	578	190043	147	84964	274705
7195	180.485	0.0386627	0.739958	1569.05	44.8886	473	12234	350	8478	26627	7195	18.1248	0.00186874	0.254341	1687.02	0.801835	979	523883	249	174737	1060484
3519	168.726	0.186491	0.589977	307.192	33.799	439	2354	259	8417	26169	3519	14.3659	0.00951166	0.254355	299.264	0.724021	574	60347	146	129257	688639
4157	100.172	0.0497443	1.21028	659.751	39.72	214	4302	259	6911	22268	4157	8.14548	0.00748117	0.25463	632.322	1.20453	432	57745	110	171570	311865
4773	195.184	0.267194	0.47963	266.599	34.1658	540	2021	259	8950	25888	4773	13.5259	0.0120563	0.254637	285.156	0.875425	593	49186	151	141828	589046
2029	151.059	0.0231925	1.90258	2081.45	91.8449	349	15048	664	7474	24689	2029	24.3874	0.00278009	0.254854	1970.44	1.39609	1236	444590	315	163956	770525
4038	138.669	0.231839	0.751111	194.722	33.9082	450	1941	338	10498	34041	4038	12.6661	0.0176109	0.254902	170.684	0.76621	765	43439	195	195385	869114
309	280.182	0.0519688	0.962719	1724.05	86.2567	912	17549	878	10530	34761	309	51.1075	0.00798156	0.254902	1801.99	3.66617	4182	523958	1066	264712	992967
4096	143.816	0.0392567	1.26627	1188.68	59.0888	338	8610	428	7603	24736	4096	9.48234	0.00419747	0.255144	1260.54	1.34998	486	115784	124	165804	313678
1536	125.66	0.213133	0.394256	209.789	17.6284	383	1797	151	9860	29252	1536	13.4247	0.0299876	0.255407	201.853	1.546	971	32380	248	233986	547812
2178	151.816	0.168259	0.750617	303.609	38.3453	405	2407	304	8630	27074	2178	25.7002	0.0162276	0.255449	298.087	1.23567	1147	70682	293	144378	809759
5597	150.713	0.0880112	1.10251	580.534	56.3309	439	4988	484	9423	29342	5597	15.4063	0.00603891	0.255464	645.967	0.996548	732	121214	187	153705	640816
4586	161.617	0.1216	0.444079	392.98	21.2209	304	2500	135	6085	21725	4586	9.63498	0.00488175	0.255556	402.605	0.502275	90	18436	23	30218	156379
3792	130.225	0.087886	0.420849	515.125	19.0528	259	2947	109	6434	19537	3792	11.5107	0.00846715	0.255663	444.764	0.962798	309	36494	79	86842	280209
5219	147.161	0.0578654	1.30617	889.394	67.2224	405	6999	529	8903	26874	5219	12.5419	0.00328511	0.255682	870.157	0.730882	528	160725	135	136190	630778
1556	169.235	0.0980278	0.831361	520.048	42.3821	338	3448	281	6461	22642	1556	19.6808	0.010273	0.255712	435.834	1.1449	1138	110776	291	187057	867991
2255	181.783	0.201794	0.682828	336.209	46.3265	495	2453	338	8809	24916	2255	11.768	0.00855961	0.255773	274.443	0.600842	563	65774	144	154768	818452
4724	186.221	0.144587	0.735343	474.063	50.4029	597	4129	439	10371	29744	4724	26.8998	0.013968	0.256098	482.016	1.72425	1148	82188	294	138060	582288
1934	142.433	0.123692	0.45666	395.211	22.3236	473	3824	216	10743	33043	1934	10.0806	0.0134991	0.256098	362.072	1.25171	656	48596	168	210519	458349
5330	221.414	0.0229115	1.36349	3711.31	115.94	619	27017	844	9044	24860	5330	31.0779	0.00229724	0.256192	3367.45	1.98186	1413	615085	362	147084	623771
1865	118.308	0.0740179	1.10251	553.837	45.1959	439	5931	484	12004	36571	1865	13.2664	0.0103581	0.256198	625.642	1.66028	847	81772	217	206540	446344
3666	141.307	0.0949398	0.827411	524.354	41.1902	394	4150	326	9020	27028	3666	15.6103	0.00917964	0.25624	435.87	1.02525	601	65471	154	124548	512959
3970	130.631	0.0279382	1.10889	1621.57	50.2369	450	16107	499	11144	33921	3970	13.8591	0.00480913	0.256345	1501.93	1.85157	788	163855	202	183935	372565
4455	186.162	0.0403965	1.41411	1448.87	82.7672	326	8070	461	5665	19021	4455	14.309	0.00229416	0.25641	1508.48	0.88736	702	305994	180	158709	692728
6221	141.978	0.0357182	1.20859	1436.35	62.0051	326	9127	394	7428	21700	6221	21.5332	0.00637893	0.256513	1252.49	2.04942	1497	234679	384	224899	639870
4170	212.448	0.0799368	1.22332	792.178	77.4657	506	6330	619	7705	27288	4170	14.0218	0.00497232	0.256563	773.002	0.986129	838	168533	215	193337	744552
1810	160.424	0.0291358	1	2033.04	59.2342	236	8100	236	4759	13606	1810	21.2876	0.00292395	0.256637	1861.42	1.3968	565	193232	145	85861	354507
690	183.964	0.0502766	1.06564	1146.49	61.4253	518	10303	552	9109	30689	690	23.4872	0.0048209	0.25669	1057.23	1.3083	1009	209297	259	138974	676057
674	182.208	0.116308	0.562278	503.425	32.9227	281	2416	158	4989	16389	674	18.5856	0.0114613	0.257048	445.397	1.31218	603	52612	155	104958	403393
1994	148.021	0.142797	0.633136	355.045	32.0995	338	2367	214	7387	22767	1994	13.3346	0.0150248	0.257085	341.412	1.31875	494	32879	127	119845	328875
3107	144.538	0.0933444	0.66568	525.731	32.6676	338	3621	225	7565	23521	3107	12.2913	0.00553726	0.257098	470.802	0.670242	634	114497	163	166865	830514
3840	222.527	0.0704994	1.05011	813.792	60.247	439	6227	461	6382	26131	3840	18.6712	0.0122812	0.257143	794.923	2.51038	1260	102596	324	218310	440754
5973	173.862	0.0539116	0.924444	1148.84	57.2562	450	8347	416	8373	24812	5973	17.4798	0.00468861	0.257277	1030.13	1.24261	1065	227146	274	197100	753018
3992	110.293	0.0560207	1.48043	652.458	54.1114	281	5016	416	8242	26254	3992	16.8017	0.00719339	0.25731	600.237	1.111	1026	142631	264	197546	811487
3409	168.065	0.114627	0.447853	392.129	20.1304	326	2844	146	6275	24768	3409	13.917	0.00700981	0.257549	374.551	0.676204	563	80316	145	130869	732288
2161	125.745	0.218367	0.684579	205.963	30.7894	428	1960	293	11011	32498	2161	8.09583	0.0103317	0.257606	172.65	0.459512	493	47717	127	196997	943836
2914	149.308	0.0863724	0.780556	488.041	32.903	360	4168	281	7800	29165	2914	7.96627	0.0039642	0.257713	497.64	0.508401	551	138994	142	223754	953832
2264	180.443	0.0717645	0.737844	832.252	44.0686	473	6591	349	8480	27045	2264	12.5958	0.0033005	0.25784	738.391	0.62837	574	173913	148	147421	804334
4161	182.005	0.0655045	0.362903	962.71	22.8853	124	1893	45	2204	6715	4161	15.5516	0.00579782	0.25788	821.18	1.22778	349	60195	90	72598	250330
4824	206.302	0.0264141	1.40789	2351.23	87.4384	304	11509	428	4767	16716	4824	13.5377	0.00134645	0.25788	2356.3	0.818159	349	259201	90	83398	375661
5295	265.094	0.0198998	1.54509	4054.37	124.66	743	37337	1148	9067	31449	5295	36.803	0.0022186	0.258011	4061.11	2.32468	1810	815828	467	159100	686032
1916	126.617	0.070229	1.2668	601.062	53.4741	506	7205	641	12928	40936	1916	16.1347	0.00568803	0.258065	591.237	0.867864	713	125351	184	142956	724030
4827	126.143	0.00536667	6.76582	6184.86	224.572	158	29441	1069	4052	16256	4827	9.8391	0.000395676	0.258065	6608.12	0.674756	248	626775	64	81540	323910
2354	167.366	0.0893732	0.909263	648.093	52.6665	529	5919	481	10225	31189	2354	29.1831	0.0100713	0.25818	645.609	1.67871	1681	166910	434	186342	882883
4686	86.7895	0.0410709	1.66667	593.607	40.6333	135	3287	225	5032	18910	4686	12.3388	0.00429293	0.258216	655.383	0.726493	426	99233	110	111689	517073
976	177.308	0.0736657	0.960954	776.706	54.9826	461	6258	443	8411	27515	976	23.8667	0.0125565	0.258231	854.191	2.76971	1549	123362	400	209958	493193
3187	101.299	0.103096	1.15358	342.476	40.7308	293	2842	338	9357	28339	3187	14.8583	0.0112702	0.258232	266.803	0.776482	577	51197	149	125626	655307
2963	151.188	0.0886863	0.841121	618.231	46.1175	214	2413	180	4579	13329	2963	14.4137	0.00624253	0.258865	638.666	1.03207	282	45174	73	63292	241549
1922	191.765	0.159123	0.616296	377.27	36.9978	675	4242	416	11387	38398	1922	15.0881	0.0105181	0.25889	319.049	0.868783	703	66837	182	150728	715402
1075	124.557	0.0577289	1.14213	737.272	48.6113	394	6825	450	10233	31613	1075	14.9175	0.00443443	0.258993	658.439	0.756207	695	156728	180	150717	812871
5394	217.555	0.0730676	0.81405	881.393	52.4259	484	6624	394	7197	25665	5394	21.74	0.00621832	0.259149	886.105	1.42793	1011	162584	262	150441	626590
744	159.458	0.18088	0.856237	301.891	46.7555	473	2615	405	9596	29581	744	19.8564	0.0173785	0.259259	266.974	1.20208	1296	74575	336	211149	953919
4016	124.792	0.0815367	1.20673	518.135	50.9808	416	5102	502	10784	33627	4016	15.1262	0.0164164	0.259386	442.196	1.88295	293	17848	76	62663	137837
4791	272.412	0.0385262	1.10436	2407.97	102.451	642	16664	709	7624	23633	4791	24.2981	0.00279591	0.259402	2264.78	1.64257	1037	370899	269	138064	559268
2986	117.583	0.0318197	1.16014	1252.46	46.2349	281	8831	326	7731	24079	2986	14.3513	0.00262806	0.259542	1266.4	0.863797	786	299080	204	177176	806508
2391	168.1	0.0577441	1.5	1059.99	91.812	450	7793	675	8660	25107	2391	20.5789	0.00667067	0.259574	1042.57	1.80525	1410	211373	366	221652	692364
1010	167.766	0.0409429	0.727273	1462.9	43.5602	495	12090	360	9545	28223	1010	11.6461	0.00353789	0.259591	1429.77	1.3131	782	221036	203	217220	527944
1593	155.419	0.0549952	0.598456	1065.62	35.0721	518	9419	310	10782	30185	1593	12.5775	0.00581199	0.259662	991.927	1.49697	828	142464	215	212966	490474
2917	196.457	0.122283	0.707407	486.755	42.1061	270	2208	191	4446	15491	2917	32.2028	0.0170825	0.259868	494.708	2.1961	304	17796	79	30539	122847
151	248.4	0.050278	0.613707	1555.36	47.9922	642	12769	394	8361	28036	151	27.4652	0.00337691	0.260087	1510.77	1.32689	1611	477064	419	189752	1078376
4900	130.252	0.168239	1.15888	219.144	42.7263	214	1272	248	5315	19822	4900	17.6846	0.0170974	0.260116	193.057	0.858586	346	20237	90	63293	357973
4907	214.764	0.0706907	0.676218	821.871	39.2873	349	4937	236	5257	20514	4907	8.90249	0.0020572	0.260116	791.423	0.423498	173	84095	45	62865	362871
5117	152.354	0.0131751	2.03807	3651.78	98.0564	394	29905	803	8366	27966	5117	17.2349	0.00122383	0.260289	3607	1.14901	899	734581	234	168743	695479
518	181.003	0.0551797	0.865385	1122.94	53.6224	416	7539	360	7435	22927	518	15.351	0.00384578	0.260323	1144.3	1.14561	557	144834	145	117380	432236
3043	286.025	0.119461	0.854664	680.707	69.4995	461	3859	394	5214	19360	3043	38.0081	0.0150861	0.260324	766.653	3.01085	2470	163727	643	210230	729310
3386	141.304	0.318966	0.5	157.901	25.1825	518	1624	259	11859	35123	3386	10.2936	0.0192039	0.260494	119.733	0.598964	810	42179	211	254561	1203020
1290	162.165	0.0418028	1.39623	1228.44	71.6995	371	8875	518	7401	24672	1290	16.1444	0.00597259	0.260495	1143.69	1.77939	929	155544	242	186152	464447
3763	72.1135	0.0148467	2.89252	934.765	40.1429	214	14414	619	9600	52659	3763	18.3524	0.00438792	0.260761	909.784	1.04097	1603	365321	418	282562	1371283
4353	121.979	0.0399515	1.65654	650.375	43.0426	428	10713	709	11351	56252	4353	16.5165	0.0034363	0.260763	689.465	0.617801	813	236592	212	159238	1171867
873	130.549	0.186063	0.868726	223.02	36.0486	259	1392	225	6418	21315	873	17.6349	0.017909	0.26087	241.255	1.12712	506	28254	132	92822	399939
3992	219.66	0.0624133	0.840404	1161.17	60.9063	495	7931	416	7290	23325	3992	42.3555	0.00684819	0.260892	1203.39	2.15002	1951	284893	509	149012	808474
5187	155.89	0.101266	0.199275	574.117	11.5856	552	5451	110	11455	32424	5187	15.4136	0.0115713	0.261122	579.958	1.75235	1034	89359	270	217015	526178
3355	126.511	0.297111	1.06977	92.8173	29.501	473	1592	506	12095	58574	3355	13.3049	0.0481322	0.261194	66.3879	0.834619	1340	27840	350	325812	1432092
2908	147.676	0.0542877	0.939948	892.691	45.5519	383	7055	360	8390	26989	2908	12.3075	0.00380138	0.261294	774.909	0.7697	819	215448	214	215273	949473
4109	146.614	0.0957419	0.606469	517.121	30.0264	371	3875	225	8186	25590	4109	10.7357	0.00803114	0.261314	393.3	0.825399	685	85293	179	206411	740593
6879	168.425	0.0948034	0.753086	544.483	38.8734	405	4272	305	7779	26794	6879	15.7951	0.00879048	0.261341	480.38	1.10358	1014	115352	265	207678	820033
5178	197.394	0.0245498	1.33275	2581.84	84.475	574	23381	765	9407	30926	5178	19.8043	0.00334748	0.261597	2619.34	2.29373	1315	392833	344	214803	512162
562	99.9828	0.56962	0.666667	59.2045	22.4827	270	474	180	8736	27341	562	12.1872	0.0710572	0.261641	48.1209	0.894638	451	6347	118	119715	450428
3713	130.658	0.0852051	0.902579	524.027	40.2999	349	4096	315	8641	26693	3713	15.14	0.00766329	0.261719	493.987	0.990753	1024	133624	268	218800	923762
985	183.123	0.147515	0.22372	360.644	11.902	371	2515	83	6554	23815	985	17.5178	0.0183167	0.261728	365.398	1.75171	405	22111	106	74791	206649
2031	157.474	0.0112034	3.20366	4341.26	155.816	383	34186	1227	7868	26892	2031	11.4658	0.000579831	0.261733	4392.72	0.666642	554	955451	145	156307	742790
7191	211.342	0.100388	0.826255	715.386	59.3383	518	5160	428	7929	24632	7191	13.3463	0.00350605	0.26178	655.362	0.601501	764	217909	200	185186	1135494
1538	167.384	0.150857	0.840142	417.219	52.879	563	3732	473	10881	30547	1538	14.6379	0.0151867	0.261833	433.657	1.72439	993	65386	260	219455	514907
1796	149.928	0.181711	0.659436	270.256	32.3838	461	2537	304	9947	32058	1796	11.2802	0.0111651	0.261868	267.063	0.780833	653	58486	171	187271	747875
2573	125.676	0.0419711	1.41852	813.354	48.4245	270	6433	383	6950	27010	2573	18.5264	0.00541704	0.262069	813.298	1.15459	1160	214139	304	202554	899160
288	139.803	0.0400916	1.19683	1175.44	56.4005	315	7857	377	7289	22827	288	25.4134	0.00450883	0.2624	1152.55	1.36361	1250	277234	328	159119	821440
2336	123.629	0.114533	1.11749	368.986	47.2267	383	3344	428	10022	30949	2336	17.0454	0.0106755	0.262677	339.993	0.953413	986	92361	259	187130	927705
5505	176.333	0.0848057	0.916667	763.568	59.3587	552	6509	506	10127	29111	5505	20.748	0.00653004	0.262687	752.129	1.29017	1005	153904	264	156698	698793
1508	148.803	0.0571952	0.921708	832.691	43.8972	281	4913	259	6109	20149	1508	22.0755	0.00736824	0.262737	722.987	1.39963	1374	186476	361	201349	880812
2708	161.875	0.0685185	0.436293	715.719	21.3958	259	3780	113	5176	18036	2708	16.2168	0.00603837	0.262799	668.124	1.06023	293	48523	77	58449	248017
1948	127.525	0.0814421	1.06719	492.135	42.7736	506	6213	540	12836	43113	1948	11.6187	0.00452958	0.262803	520.774	0.619925	742	163812	195	206596	1074204
717	77.6632	0.0317979	1.57944	760.32	38.1855	214	6730	338	8914	30228	717	17.0117	0.00509531	0.262943	757.597	1.01501	734	144054	193	139580	649348
3643	225.734	0.119858	0.489547	681.889	40.0106	574	4789	281	8226	23984	3643	11.76	0.00371325	0.262963	578.902	0.565268	540	145425	142	148546	857876
2479	52.386	0.0178088	2.77848	916.119	45.3309	158	8872	439	9757	33072	2479	15.8221	0.00324891	0.262982	856.274	0.731602	597	183754	157	122063	732849
4702	209.844	0.200203	0.34264	340.221	23.3383	394	1968	135	6074	19754	4702	14.6989	0.0185491	0.263158	310.061	1.51351	247	13316	65	54361	146662
4224	132.361	0.0703675	1.08519	599.12	45.7499	270	3837	293	6599	21871	4224	19.3223	0.0153083	0.263158	683.06	2.75171	969	63299	255	162233	316467
4343	182.169	0.0408332	1.51014	955.523	58.9213	641	15698	968	11383	56104	4343	32.3297	0.00480914	0.263191	977.131	1.23677	1611	334987	424	161201	1170755
4166	121.723	0.129571	0.861963	328.032	36.6363	326	2516	281	8664	26193	4166	13.4494	0.0115057	0.263224	321.931	0.974996	794	69009	209	190982	732039
934	147.472	0.0611399	0.809322	778.75	38.534	236	3860	191	5177	16927	934	14.5869	0.00393111	0.263279	805.085	0.833246	433	110147	114	96028	467220
681	117.19	0.037282	1.90726	1045.74	74.3587	248	6652	473	6846	21723	681	13.2918	0.00336328	0.263285	1000.26	0.885731	414	123094	109	100761	420257
407	102.989	0.180965	0.707407	195.743	25.0582	270	1492	191	8481	26030	407	10.1501	0.0140128	0.263333	182.898	0.6749	300	21409	79	95615	399741
2108	166.895	0.0415075	1	1428.27	59.2838	326	7854	326	6319	18779	2108	22.9341	0.00375354	0.26338	1479.1	1.46224	710	189155	187	100150	436729
928	182.661	0.0774648	0.570825	810.258	35.8286	473	6106	270	8377	25735	928	20.9231	0.00596084	0.263804	779.471	1.22571	1141	191416	301	176414	838627
4940	115.321	0.0644269	1.27607	610.209	50.1674	326	5060	416	9145	28318	4940	12.0214	0.00509361	0.263911	565.16	0.759721	629	123488	166	169266	746181
6180	96.8885	0.0583279	1.12593	604.075	39.6714	270	4629	304	9015	26169	6180	15.4752	0.00987639	0.2641	549.734	1.4339	1117	113098	295	233502	702575
822	185.923	0.0469716	0.851974	1214.06	48.5847	608	12944	518	10579	36410	822	27.5011	0.00483128	0.26412	1324.85	1.69055	1806	373814	477	212443	963563
3748	207.991	0.218833	0.682828	303.705	45.3812	495	2262	338	7699	25435	3748	12.4705	0.0195416	0.264151	279.771	1.44416	318	16273	84	82493	198635
3737	138.681	0.15079	0.930159	294.62	41.323	315	2089	293	7348	24214	3737	15.3126	0.0254958	0.264198	261.898	1.76412	405	15885	107	85562	207131
379	262.515	0.0938163	0.453958	848.861	36.1519	619	6598	281	7628	26544	379	16.0117	0.00403638	0.264339	847.386	0.904138	802	198693	212	162036	800741
3508	163.005	0.0651867	0.488069	833.651	26.5231	461	7072	225	9149	28970	3508	24.3933	0.00641632	0.264368	744.446	1.26278	957	149151	253	126916	684201
6002	131.605	0.0383343	1.14213	1201	52.5834	394	10278	450	9685	29225	6002	15.2729	0.00438785	0.264493	1289.01	1.49597	1104	251604	292	233841	666577
4290	129.252	0.05789	1	768.36	44.4804	383	6616	383	9586	29405	4290	15.7628	0.0108998	0.26455	737.099	2.12546	756	69359	200	155154	321342
6073	150.649	0.115709	1.05011	463.842	56.3604	439	3794	461	9427	27933	6073	22.0635	0.0168526	0.264725	476.096	2.12401	1511	89660	400	221546	643124
1468	111.196	0.0365782	1.18145	930.652	40.2185	248	6780	293	7215	24879	1468	19.4232	0.00336041	0.264734	1020.29	0.907666	1035	307998	274	172383	1030898
634	137.423	0.0449689	0.822454	1030.34	38.1071	383	8517	315	9016	28229	634	19.7697	0.00429463	0.264798	1011.25	1.14999	642	149489	170	105053	504828
90	174.553	0.294236	0.794989	198.48	46.4273	439	1492	349	8136	25671	90	10.2344	0.0087477	0.264912	200.117	0.463747	570	65160	151	180171	1111956
968	195.697	0.169703	0.690184	330.656	38.7286	326	1921	225	5389	19840	968	20.294	0.0142975	0.265306	311.593	1.18194	588	41126	156	93731	450733
2716	108.963	0.0833333	1	399.623	33.3019	225	2700	225	6680	23073	2716	12.1743	0.00592981	0.265347	412.297	0.64873	505	85163	134	134190	705393
3771	200.859	0.0918084	0.680529	737.362	46.0691	529	5762	360	8520	26686	3771	19.6452	0.00589449	0.265455	725.562	1.1353	1100	186615	292	181138	878340
3452	156.233	0.0504145	0.924528	1069.54	49.8508	371	7359	343	7682	23497	3452	22.5301	0.00790912	0.265497	958.427	2.01255	1710	216206	454	245531	770370
3117	239.367	0.0240235	1.04074	2989.65	74.748	270	11239	281	3649	12838	3117	31.8334	0.00272735	0.265568	3031.28	2.19555	546	200194	145	55486	225536
931	219.736	0.158451	0.438889	438.033	30.4618	360	2272	158	5300	17713	931	19.2725	0.00854853	0.265625	489.99	1.11262	576	67380	153	96685	469607
5612	241.998	0.215	0.38055	323.934	26.5037	473	2200	180	6323	23193	5612	22.4904	0.0181355	0.265659	314.685	1.51611	926	51060	246	133195	554109
4099	125.793	0.0189916	1.59292	1984.3	60.0293	113	5950	180	2906	10240	4099	21.0648	0.00296736	0.265823	1765.69	1.39276	237	79869	63	36397	154474
896	100.568	0.0298584	0.96587	1063.58	30.673	293	9813	283	9425	31508	896	15.8464	0.00298723	0.265896	996.295	0.791348	692	231653	184	141270	794037
4245	225.837	0.123479	0.432692	482.983	25.805	416	3369	180	5959	23821	4245	20.1258	0.0242175	0.265907	483.333	3.11247	1053	43481	280	169258	307216
4614	80.1477	0.0485262	1.83333	376.37	33.4837	270	5564	495	10898	50485	4614	12.262	0.00565436	0.266055	364.221	0.547923	654	115663	174	172541	1084478
3784	161.717	0.125379	0.633065	365.405	29.0033	248	1978	157	4961	18486	3784	9.35131	0.00915344	0.266272	311.564	0.759376	169	18463	45	58464	202370
2590	70.2262	0.0473766	1.47196	540.3	37.6786	214	4517	315	9858	28550	2590	13.4925	0.00658177	0.266272	443.969	0.778074	169	25677	45	40520	197507
6612	140.174	0.0334513	1.19113	1404.71	55.9705	293	8759	349	6762	21294	6612	16.7399	0.00319519	0.266385	1437.92	1.22389	946	296070	252	182815	703153
1015	107.487	0.0610993	0.783784	509.187	24.3843	259	4239	203	7795	28430	1015	12.4838	0.00550433	0.266559	452.342	0.663688	619	112457	165	160405	849006
3171	142.745	0.137622	0.668639	328.268	30.207	169	1228	113	3830	12775	3171	18.5183	0.0171084	0.266667	285.928	1.30447	315	18412	84	55028	219905
2940	176.054	0.0384079	1.18145	1462.34	66.3569	248	6457	293	4557	15079	2940	17.6159	0.00429027	0.266667	1446.11	1.65445	315	73422	84	57847	173387
3664	116.223	0.0284464	1.26627	1307.33	47.0913	169	5941	214	4704	15519	3664	11.7726	0.00352781	0.266667	1106.46	1.04091	405	114802	108	111290	354326
4192	50.7336	0.0559789	2.53403	219.944	31.1996	191	3412	484	12179	52977	4192	14.6977	0.012717	0.266746	194.79	0.660765	836	65739	223	184006	1152518
4486	171.346	0.0245181	1.80921	2326.77	103.212	608	24798	1100	11479	36396	4486	31.4452	0.00668238	0.266848	2276.88	4.06009	1469	219832	392	151127	329717
3799	184.888	0.119773	0.798817	476.779	45.6167	338	2822	270	5914	20213	3799	10.9438	0.0110469	0.266904	459.545	1.35495	281	25437	75	83064	189029
4012	224.37	0.027271	1.39199	2742.11	104.093	574	21048	799	8276	26213	4012	34.723	0.00332398	0.266932	2821.7	2.50363	2259	679606	603	210462	822503
3451	107.249	0.0270669	2.06304	1287.89	71.9158	349	12894	720	10527	34190	3451	11.804	0.00223255	0.266968	1190.03	0.709285	884	395959	236	242269	1136272
1082	144.998	0.120328	0.887574	420.845	44.946	338	2809	300	7541	22794	1082	12.2341	0.01169	0.267035	426.084	1.33008	543	46450	145	143583	372290
1898	73.5342	0.0654709	0.691781	326.731	14.7981	146	2230	101	6423	23308	1898	17.1779	0.0155637	0.267241	294.488	1.22485	464	29813	124	87382	345723
4364	104.295	0.0403041	1.52313	795.821	48.8542	281	6972	428	8716	29918	4364	23.7522	0.0162135	0.267345	775.302	3.36061	1081	66673	289	147230	293677
231	165.278	0.0323538	1.32092	1587.14	67.8292	349	10787	461	6831	23210	231	15.6682	0.00256795	0.267352	1498.76	1.02897	778	302965	208	160633	690319
706	273.021	0.0708364	0.42963	1273.74	38.7643	675	9529	290	7998	25548	706	12.4436	0.00283115	0.26738	1111.15	0.841132	374	132102	100	97230	406001
540	135.718	0.199727	0.767918	228.331	35.0201	293	1467	225	6984	21941	540	15.3691	0.0179152	0.26754	204.139	0.978445	1069	59670	286	225011	998206
4218	211.469	0.220264	0.7	272.034	41.9435	450	2043	315	6884	25647	4218	33.1973	0.0656946	0.267571	269.517	4.73757	1622	24690	434	158060	312842
3698	99.6626	0.0397592	1.73368	584.737	40.3057	383	9633	664	12432	56259	3698	13.6877	0.00518028	0.267585	581.498	0.806053	1379	266202	369	325917	1563340
3682	193.717	0.193499	0.733202	392.624	55.703	506	2615	371	8450	22745	3682	13.0961	0.00628678	0.267677	393.973	0.662988	594	94484	159	146730	818998
3323	108.463	0.0849057	0.792593	404.277	27.2061	270	3180	214	8053	26862	3323	19.0713	0.0100866	0.267773	346.739	0.936516	844	83675	226	143165	824108
4356	146.325	0.220588	0.0722222	226.74	3.61229	360	1632	26	7959	24580	4356	10.5879	0.015915	0.268	201.54	0.85961	500	31417	134	152769	532345
6370	158.492	0.0966011	0.459259	432.19	19.1741	270	2795	124	5511	22085	6370	14.4284	0.0111045	0.268007	346.926	1.03248	597	53762	160	133854	529212
2617	178.128	0.0770713	0.75	756.783	43.7447	360	4671	270	6538	21078	2617	14.2798	0.00385688	0.268206	753.385	0.77933	563	145973	151	127544	661677
524	232.899	0.139164	0.491115	519.402	35.4987	619	4448	304	8598	29245	524	22.0223	0.0087241	0.268293	483.398	1.13145	984	112791	264	144546	796820
3546	165.145	0.046219	0.647222	1096.16	32.7905	360	7789	233	7052	24266	3546	13.596	0.00406389	0.26903	1035.49	1.13211	959	235981	258	228182	778253
3370	139.938	0.0205078	1.32063	2144.85	58.0896	315	15360	416	7282	24456	3370	20.6462	0.00300508	0.269068	2222.84	1.79732	944	314135	254	147913	482612
1661	137.749	0.22192	0.429448	198.702	18.9369	326	1469	140	7656	25247	1661	25.8807	0.0568868	0.269127	225.165	3.44722	1111	19530	299	138871	296205
5259	168.75	0.0564539	0.97284	948.626	52.099	405	7174	394	7764	25826	5259	22.6684	0.00566783	0.269231	915.545	1.39708	962	169730	259	137287	633096
2766	125.561	0.00670961	4.85333	4711.92	153.439	225	33534	1092	5797	24304	2766	19.7936	0.00116716	0.269341	5237.09	1.64635	698	598034	188	114079	389966
5213	183.84	0.0591882	0.822134	1080.21	52.5637	506	8549	416	8904	27027	5213	23.8404	0.00508549	0.269425	1038.73	1.42322	991	194868	267	134473	640664
5863	116.349	0.0985273	0.960854	383.252	36.2826	281	2852	270	7813	25413	5863	14.613	0.0101671	0.269521	362.177	0.992457	794	78095	214	175774	736365
18	98.1035	0.0330834	1.60591	898.985	47.7622	203	6136	326	6694	23309	18	13.7976	0.00435907	0.269679	842.718	0.990657	686	157373	185	160840	637733
5403	138.21	0.0267743	1.82222	1479.4	72.178	315	11765	574	7373	27158	5403	14.1094	0.00224526	0.269682	1479.12	0.895614	597	265893	161	136880	613896
3312	160.245	0.224374	0.370558	205.72	17.1043	394	1756	146	7954	29150	3312	15.7579	0.0194941	0.269795	152.764	0.803447	682	34985	184	140010	782081
1227	187.393	0.0771965	1.14803	717.624	63.5985	304	3938	349	5248	18740	1227	19.4388	0.0132477	0.269883	642.85	2.29839	767	57897	207	127644	307565
586	289.46	0.0449538	0.789474	1943.85	68.987	608	13525	480	6795	23761	586	21.1241	0.00305458	0.270016	1878.9	1.54969	637	208539	172	97552	379030
3413	95.9302	0.0377435	2.08185	804.655	63.2267	281	7445	585	9476	31597	3413	7.95719	0.0022387	0.270085	772.707	0.46721	585	261312	158	237832	1154876
3436	118.423	0.0511224	1.20051	523.342	32.119	394	7707	473	10763	50291	3436	13.7635	0.00698987	0.270099	458.855	0.866297	1418	202865	383	333290	1509811
1672	177.809	0.238908	0.374603	264.226	23.6471	630	2637	236	11462	34082	1672	13.2015	0.0276559	0.27027	231.638	1.73139	851	30771	230	208536	453652
3094	107.751	0.165758	0.888158	205.631	30.2728	304	1834	270	9127	30458	3094	10.4364	0.01154	0.270463	230.816	0.720411	281	24350	76	87102	360266
3082	179.722	0.0464796	0.857407	1222.78	48.7301	540	11618	463	9720	32447	3082	13.1957	0.00377075	0.27051	1168.5	1.1919	1353	358815	366	331696	1048654
1710	184.911	0.104563	0.648485	590.13	40.0151	495	4734	321	8660	27395	1710	23.9748	0.0178217	0.270548	609.63	2.93941	584	32769	158	78801	183564
6859	120.73	0.0689747	1.25869	619.754	53.8055	259	3755	326	6940	20691	6859	16.3578	0.00862233	0.270588	496.024	1.15727	680	78865	184	134480	542966
4344	166.178	0.0832936	0.934097	634.877	49.3961	349	4190	326	6794	22538	4344	20.4166	0.00770892	0.270655	649.111	1.35434	1053	136595	285	166847	718632
355	122.036	0.0894656	0.576792	416.883	21.5124	293	3275	169	7767	26828	355	15.4198	0.0104639	0.270927	375.561	1.06469	1111	106175	301	233083	965457
5227	109.638	0.051379	1.45092	734.614	54.7632	326	6345	473	9619	29496	5227	12.2799	0.00699054	0.270936	752.723	1.42565	812	116157	220	213913	526988
3814	136.559	0.0127168	1.69822	3751.18	81.0105	338	26579	574	8007	24197	3814	8.5249	0.00104924	0.271028	3395.19	0.965499	214	203958	58	81208	205148
2744	284.515	0.080479	0.726644	1224.69	71.6195	867	10773	630	9858	30040	2744	31.332	0.00554583	0.271323	1209.21	1.81951	1618	291751	439	167057	823949
752	156.988	0.0958058	0.651111	563.607	35.1579	450	4697	293	9273	28460	752	13.27	0.00633393	0.271375	507.005	0.870825	807	127409	219	196756	858182
4563	194.954	0.0516648	1.03492	1026.33	54.877	315	6097	326	5227	20287	4563	8.66631	0.00222658	0.271523	942.229	0.569642	151	67817	41	56366	245795
2634	146.265	0.162623	0.644444	333.057	34.9048	315	1937	203	6967	19861	2634	30.2106	0.0232571	0.271605	310.21	1.95952	405	17414	110	43368	191705
3845	117.531	0.103166	1.11881	322.151	37.1839	101	979	113	2780	10378	3845	25.5715	0.0247744	0.271654	275.467	1.85391	508	20505	138	64266	254203
6682	131.521	0.0187623	2.80242	2281.85	119.979	248	13218	695	6100	19782	6682	16.125	0.00177948	0.271702	2460.47	1.18961	887	498460	241	177950	691837
903	287.272	0.0701645	0.639432	1226.09	55.0092	563	8024	360	6340	22349	903	44.5304	0.00755912	0.271739	1252.72	2.57323	1748	231244	475	126987	630385
4815	132.522	0.0476948	0.938889	790.009	35.3767	180	3774	169	4394	16314	4815	19.405	0.00612906	0.271981	736.374	1.22753	853	139173	232	142203	645427
2077	174.604	0.19878	0.932515	292.521	54.2233	326	1640	304	6040	19146	2077	7.53616	0.00505153	0.272	360.442	0.495254	125	24745	34	53658	234446
806	161.005	0.0460594	1.41852	1172.95	76.6359	270	5862	383	5425	17067	806	17.4363	0.00363535	0.272016	1090.91	1.07877	511	140564	139	94807	440022
1606	141.669	0.0934718	0.606349	507.074	28.7392	315	3370	191	7193	22696	1606	11.6505	0.00553828	0.27205	515.396	0.77654	805	145352	219	223524	963099
4276	191.32	0.194016	0.341121	338.721	22.4176	428	2206	146	7237	22241	4276	13.1739	0.011558	0.272171	242.157	0.761767	654	56584	178	160597	797972
3894	119.282	0.0390045	1	972	37.9123	315	8076	315	8543	28374	3894	17.1918	0.0095307	0.272189	967.165	2.50898	1014	106393	276	190806	375667
2119	98.562	0.0345326	1.29843	923.366	41.402	191	5531	248	6269	20456	2119	11.0583	0.00288084	0.272189	899.604	0.705409	338	117327	92	98879	445387
3340	64.5913	0.0214171	3.15421	634.404	42.8565	214	9992	675	10718	53787	3340	18.7378	0.00726572	0.272265	656.002	1.2977	1965	270448	535	339248	1407891
2629	194.219	0.0541348	0.552147	1128.15	33.721	326	6022	180	5430	18229	2629	17.7983	0.00410994	0.272321	984.264	1.10161	224	54502	61	40714	189100
3313	165.934	0.0243239	0.934097	2145.67	48.7515	349	14348	326	6804	22836	3313	18.6379	0.00336983	0.272388	2059.03	1.88999	1608	477175	438	279103	791416
3085	145.721	0.0191235	2.37778	2343.52	106.563	360	18825	856	7992	27432	3085	19.1827	0.00221194	0.272549	2181.22	1.31497	510	230567	139	86007	360985
3049	142.337	0.0894623	0.849057	506.346	38.4613	371	4147	315	8432	27969	3049	13.389	0.0106272	0.272604	458.204	1.32743	1471	138418	401	355417	1031630
1220	165.881	0.0403123	1.11265	1376.4	61.736	506	12552	563	9868	31143	1220	14.7194	0.00439156	0.272727	1495.66	1.79135	957	217918	261	210328	497567
1592	164.062	0.0368788	1.56371	1373.94	79.2321	259	7023	405	5107	17456	1592	16.0301	0.00327657	0.272936	1191.73	1.06575	436	133066	119	87988	381312
5446	113.938	0.0230258	2.41852	1578.72	87.9162	270	11726	653	7666	25365	5446	26.2051	0.00459148	0.272955	1404.42	1.76011	1198	260918	327	147892	634450
1262	216.823	0.289762	0.524444	225.068	34.2022	450	1553	236	6714	23564	1262	14.1964	0.0151176	0.273026	220.587	0.910473	304	20109	83	69274	311316
2656	179.746	0.0829297	0.675234	701.513	39.2826	428	5161	289	7703	25124	2656	12.2768	0.00527269	0.273092	757.473	1.09071	498	94449	136	131226	425815
749	163.557	0.100366	0.400911	607.451	24.4425	439	4374	176	8683	24590	749	16.6316	0.00853015	0.273205	494.408	1.15221	571	66939	156	111065	462364
2833	239.17	0.0467694	0.764815	1695.97	60.6648	540	11546	413	7304	23249	2833	19.9489	0.00323694	0.273217	1878.2	1.66106	743	229538	203	120488	417352
1704	158.559	0.0432881	1.19164	1244.17	64.179	574	13260	684	11711	36396	1704	17.8655	0.00747598	0.273271	1141.6	2.33225	1171	156635	320	212039	468560
5795	143.609	0.13871	0.547569	371.658	28.2285	473	3410	259	10655	31333	5795	14.8206	0.0147155	0.273319	333.776	1.34245	922	62655	252	201251	641050
3678	168.609	0.0336352	1.13314	1411.48	53.7961	338	10049	383	6485	24313	3678	24.3246	0.00387347	0.27366	1341.18	1.42167	877	226412	240	116635	576505
4647	137.774	0.0399545	1.08185	1069.78	46.2411	281	7033	304	6598	22451	4647	22.0636	0.00871038	0.273878	986.338	2.35299	869	99766	238	127414	345420
763	213.73	0.198753	0.54878	387.952	42.3147	574	2888	315	8688	25422	763	12.6247	0.00931103	0.273973	358.491	0.914499	438	47041	120	112235	448114
1554	112.449	0.0545259	0.497537	621.471	16.8597	203	3723	101	5840	20458	1554	13.3731	0.00621128	0.273973	521.45	0.88736	803	129281	220	194248	846667
4286	116.172	0.0328232	1.6227	1082.04	57.6321	326	9932	529	9078	31346	4286	22.2021	0.00512062	0.27406	1018.71	1.42962	1091	213060	299	158966	714237
4268	99.5667	0.0245205	1.24233	1295.44	39.4623	326	13295	405	10592	35048	4268	14.6849	0.00574843	0.274084	1324.63	2.08702	737	128209	202	162357	330534
2769	126.021	0.0676692	0.666667	530.519	23.9332	270	3990	180	6931	25684	2769	13.3605	0.00724995	0.274102	548.99	1.09097	529	72966	145	128088	453886
1417	152.218	0.0667844	0.805288	840.493	45.2023	416	6229	335	8841	25309	1417	19.4904	0.00847763	0.274194	870.161	2.0227	682	80447	187	113198	315719
2409	82.4464	0.0664911	0.554455	346.611	12.7783	101	1519	56	3963	14966	2409	11.7044	0.00843566	0.274194	325.544	0.752987	248	29399	68	68545	308399
3278	155.446	0.0186606	2.45926	2356.98	108.164	270	14469	664	5619	20964	3278	29.1058	0.00415957	0.274294	2390.28	2.72717	1451	348834	398	161273	498381
2070	148.675	0.0180915	1.84585	2397.56	80.0645	506	27969	934	11010	39838	2070	15.0988	0.00134579	0.274324	2496.76	0.921763	740	549862	203	158549	752087
954	201.097	0.0698816	0.557851	850.221	33.1446	484	6926	270	7786	27819	954	19.3151	0.00465315	0.274425	832.463	1.06301	696	149576	191	116570	613603
4079	172.495	0.111264	0.836777	555.067	51.6786	484	4350	405	9077	26763	4079	17.2112	0.00826406	0.274441	498.988	1.1317	849	102734	233	159577	703096
784	213.411	0.0408948	1.0784	1683.45	74.2417	574	14036	619	8701	28473	784	13.9914	0.00220687	0.274444	1594.67	0.966445	900	407817	247	208090	873342
4612	161.207	0.160185	0.920673	324.245	47.819	416	2597	383	8348	27352	4612	15.9603	0.0145439	0.27446	295.416	1.17922	787	54112	216	159517	625534
4284	106.818	0.0249284	1.66667	1167.8	48.5192	270	10831	450	8177	31673	4284	9.97502	0.00210925	0.274704	1118.07	0.647829	506	239896	139	164101	732731
1339	156.578	0.0556363	1.23499	898.794	61.7562	383	6884	473	7913	26156	1339	13.6629	0.00550122	0.274747	927.951	1.40255	495	89980	136	117202	331140
1264	206.881	0.127389	0.583333	537.629	39.9512	540	4239	315	8444	26926	1264	14.474	0.0114222	0.274882	542.534	1.70343	844	73891	232	188638	465110
4256	102.409	0.0176887	1.62222	1746.99	50.1297	90	5088	146	2843	9946	4256	14.9619	0.00237755	0.274914	1985.69	1.29789	291	122395	80	62919	210496
5556	141.165	0.0352695	1.60647	1385.52	78.5027	371	10519	596	8502	25927	5556	20.4509	0.00383112	0.275051	1309.73	1.38013	978	255278	269	154704	665616
2429	231.431	0.249097	0.407609	320.432	32.5348	552	2216	225	7716	23617	2429	10.0843	0.00953526	0.275362	341.228	0.895946	690	72363	190	221350	724206
1643	189.971	0.0235516	1.25778	2556.23	75.7224	450	19107	566	7663	25526	1643	29.9755	0.00464571	0.275395	2714.96	3.47353	1772	381427	488	191237	479777
3837	148.068	0.0553003	0.839542	772.891	35.8829	349	6311	293	7625	27885	3837	20.542	0.0143895	0.275424	786.755	3.11808	1416	98405	390	222995	427138
731	141.26	0.0859324	0.885787	557.673	42.4488	394	4585	349	9023	28077	731	15.2595	0.00797306	0.275482	492.662	1.08255	1089	136585	300	230862	946771
3455	136.463	0.21393	0.642706	208.033	28.6034	473	2211	304	11213	36295	3455	8.79307	0.00913645	0.275651	200.45	0.504826	653	71472	180	240241	1217646
1509	39.9602	0.0118734	4.75556	960.651	54.2426	45	3790	214	3643	13473	1509	18.2274	0.00368781	0.275701	892.777	0.907714	642	174087	177	113942	665908
7111	190.522	0.0226643	1.72963	2645.61	103.71	540	23826	934	9169	30755	7111	18.5587	0.00151658	0.275753	3014.73	1.26076	1262	832138	348	219982	942622
2337	133.26	0.00842184	4.8867	4551.82	187.33	203	24104	992	4928	18084	2341	16.709	0.00817267	0.275862	876.064	1.97511	493	60323	136	95449	235146
6364	192.221	0.156855	0.471605	446.864	33.0562	405	2582	191	6816	19732	6364	12.1712	0.0104455	0.275946	414.381	1.19441	819	78407	226	217683	646169
5914	263.914	0.126808	0.546667	703.866	48.7933	675	5323	369	8274	25826	5914	10.5849	0.00465879	0.275949	573.136	0.736817	395	84786	109	120721	505193
2449	133.392	0.0176786	2.33333	2595.18	107.052	405	22909	945	9822	30146	2449	15.1393	0.00108299	0.275949	2541.61	0.759564	790	729459	218	168809	980127
1462	156.933	0.142548	0.464208	368.641	24.3937	461	3234	214	9503	29959	1462	14.5323	0.0208796	0.27608	303.145	1.74747	949	45451	262	211255	512016
4019	107.591	0.0454105	0.960854	814.179	35.5249	281	6188	270	8449	25955	4019	13.1643	0.00449138	0.276081	717.748	0.889997	786	175002	217	193152	832649
5510	242.225	0.113296	0.836777	725.274	68.7584	484	4272	405	6464	20115	5510	31.726	0.0143091	0.276259	626.452	2.47638	1390	97141	384	141734	529548
3264	130.551	0.0213517	1.52542	1928.18	62.8014	236	11053	360	5848	19576	3264	17.318	0.00313894	0.276404	1952.71	1.69421	890	283535	246	166252	495861
3880	173.017	0.166891	0.544355	391.264	35.5455	248	1486	135	4637	12970	3880	21.001	0.0107781	0.276423	419.507	1.24985	246	22824	68	37894	185799
4115	199.536	0.0328826	1.44626	1860.21	88.4656	428	13016	619	6939	23895	4115	22.6886	0.00637846	0.276436	2036.99	3.5917	1201	188290	332	171242	315667
2311	185.236	0.17701	0.639506	365.887	41.4182	405	2288	259	7073	21355	2311	16.7501	0.0113088	0.276451	325.045	1.0162	293	25909	81	56588	272206
1348	135.973	0.0296068	1.19305	1262.98	44.6113	259	8748	309	6162	23654	1348	16.2276	0.00550155	0.276527	1107.65	1.68509	622	113059	172	123997	348574
6006	131.956	0.0642134	1.09742	688.115	48.4909	349	5435	383	8556	26973	6006	12.5905	0.00498359	0.276692	622.808	0.858801	665	133438	184	170865	731671
5697	188.72	0.0460432	1.16346	1284.37	68.8032	416	9035	484	7131	24023	5697	19.3931	0.00457107	0.276723	1271.41	1.60824	1001	218986	277	166979	588194
4462	133.358	0.290398	0.951613	146.915	40.5995	248	854	236	6016	19851	4462	27.0137	0.0650872	0.277	134.037	2.41658	1000	15364	277	119754	391444
635	132.206	0.0140845	2.325	3199.68	104.778	360	25560	837	8809	27280	635	18.5581	0.00138839	0.277003	3021.43	1.16201	574	413428	159	100058	467281
112	110.396	0.0341038	1.54074	1007.85	52.9576	270	7917	416	7912	26826	112	15.268	0.00358447	0.277213	1106.84	1.09983	689	192218	191	145986	593060
4574	102.916	0.133028	0.665025	238.995	21.1431	203	1526	135	6381	21805	4574	8.73319	0.0102092	0.277228	179.168	0.507097	101	9893	28	37413	188564
6316	100.037	0.0155421	2.25256	2300.09	80.5252	293	18852	660	9475	27990	6316	11.3286	0.00178915	0.277279	2277.49	1.12985	779	435402	216	222451	652867
3969	112.641	0.108353	0.938005	317.028	32.2213	371	3424	348	10655	36883	3969	10.0882	0.0152929	0.277281	345.887	1.4667	559	36553	155	179256	360894
5208	137.053	0.0221361	1.2335	2089.72	57.0595	394	17799	486	9300	29087	5208	25.4065	0.00516166	0.277624	2178.75	3.12214	1801	348919	500	229321	546901
1386	118.981	0.0384844	0.826255	1174.4	37.3434	259	6730	214	7042	19570	1386	22.6162	0.00442873	0.277847	952.051	1.17151	799	180413	222	114288	647140
4333	102.144	0.0388045	1.67363	644.82	41.8774	383	9870	641	12130	52272	4333	10.4121	0.00241918	0.277883	610.676	0.410527	529	218669	147	164359	1222832
1835	165.918	0.274225	0.459135	200.014	25.183	416	1517	191	8111	25901	1835	14.1938	0.0157646	0.278075	167.381	0.733754	561	35586	156	127861	726047
2421	94.4343	0.0740013	0.893805	426.003	28.177	113	1527	101	3871	12241	2421	25.627	0.0121578	0.278095	467.355	1.58015	525	43182	146	66273	315534
4254	135.244	0.0106594	2.67622	3564.14	101.674	349	32741	934	8348	31371	4254	26.068	0.00172656	0.278195	3610.37	1.73414	1197	693286	333	148546	655769
3926	104.818	0.0233261	1.25185	1267.72	37.0184	270	11575	338	8333	31181	3926	13.7355	0.00560355	0.278261	1309.76	2.04224	805	143659	224	189595	374569
46	247.656	0.104666	0.609722	812.921	51.8785	720	6879	439	9405	28898	46	30.4822	0.0137982	0.278283	731.585	2.80914	769	55732	214	81612	260154
6	190.031	0.0505477	0.882507	1126.44	50.249	383	7577	338	6520	22971	6	22.5154	0.00567652	0.278302	1085.57	1.71497	1060	186734	295	152300	587429
242	191.397	0.0629391	0.970387	1081.09	66.0278	439	6975	426	7420	22033	242	23.1876	0.00466957	0.278332	986.154	1.28169	1103	236210	307	153884	817983
3534	219.476	0.0500954	0.933333	1438.38	67.2523	630	12576	588	9286	29858	3534	37.7192	0.00506196	0.278472	1403.34	1.97817	1440	284475	401	123502	692263
4659	106.532	0.0408994	1.2356	731.227	36.9528	191	4670	236	5800	21810	4659	8.72414	0.00260563	0.278481	671.958	0.487583	79	30319	22	29294	154086
228	151.844	0.0225303	1.4645	2355.16	77.71	338	15002	495	7201	21753	228	27.1778	0.00235714	0.278491	2228.45	1.46285	1325	562121	369	157716	861426
2164	165.072	0.0712526	0.916049	728.91	47.5766	405	5684	371	7937	26630	2164	13.5744	0.00373768	0.278523	687.608	0.715822	596	159457	166	142036	791942
4159	120.658	0.0824773	1.96441	447.927	72.5729	281	3407	552	7534	25975	4159	11.7337	0.00895223	0.278816	395.078	0.986126	642	71714	179	177000	619886
1442	156.87	0.0771208	0.644444	706.639	35.12	450	5835	290	9280	28199	1442	18.8651	0.0120446	0.278884	694.552	2.33304	1255	104196	350	215208	512315
6330	212.103	0.0236305	0.945073	3374.04	75.3508	619	26195	585	9441	26513	6330	16.9531	0.00193768	0.279028	3234.31	1.74868	1111	573367	310	212002	605400
442	110.344	0.111623	0.679365	366.556	27.797	315	2822	214	9235	26291	442	14.7825	0.00925268	0.279173	321.043	0.829285	677	73168	189	148155	778304
5004	156.427	0.1222	0.75	471.09	43.1752	360	2946	270	7445	21356	5004	12.6057	0.0129187	0.279202	406.273	1.4654	351	27170	98	90077	228382
3523	198.429	0.0427746	1.17375	1636.68	82.1719	518	12110	608	8445	25268	3523	12.7158	0.00175185	0.279292	1638.15	0.801507	734	418986	205	186735	873447
2025	146.702	0.0890306	0.710602	522.881	33.0802	349	3920	248	7696	25602	2025	14.3604	0.00557596	0.279352	523.768	0.81585	741	132892	207	166927	866464
3984	269.123	0.0847851	0.541096	887.24	40.7038	146	1722	79	1755	6628	3984	23.9331	0.00683772	0.279365	811.257	1.54968	315	46068	88	42578	193924
5809	154.753	0.0270021	1.61048	1735.74	75.4808	439	16258	707	9177	31987	5809	19.1417	0.00358489	0.279476	1871.78	1.87532	1145	319396	320	193508	582728
4076	208.024	0.0759878	0.651111	875.785	43.3308	450	5922	293	6998	23092	4076	14.1592	0.00912401	0.279483	836.18	2.13226	619	67843	173	141425	277074
4389	162.556	0.04248	1.55875	1191.87	78.9206	383	9016	597	7622	25833	4389	18.5764	0.00516553	0.279605	1171.84	1.69249	912	176555	255	158821	514522
3335	81.3177	0.00694834	3.35484	3258.87	75.966	124	17846	416	4933	18701	3335	18.9749	0.00182884	0.279621	3490.86	1.78516	633	346121	177	107919	338599
1630	156.899	0.0283486	1.13314	1774.55	57.0035	338	11923	383	6969	22945	1630	19.8543	0.00304895	0.279685	1734.63	1.4792	1398	458518	391	227786	902694
1848	154.335	0.0417471	1.48043	1143.83	70.6927	281	6731	416	5890	20096	1848	14.5175	0.00359303	0.279703	1127.36	1.13298	404	112440	113	90025	340602
3168	122.868	0.0811441	0.851175	480.155	33.1632	383	4720	326	10084	33570	3168	13.2986	0.00922803	0.279786	470.968	1.21598	747	80949	209	181714	586963
856	128.529	0.0246965	1.52542	1767.62	66.5908	236	9556	360	5940	18462	856	15.6889	0.00218641	0.279826	1760.66	1.0772	461	210848	129	95057	408963
3347	231.403	0.0231363	1.38682	3023.45	97.0102	698	30169	968	9758	34076	3347	30.3313	0.00270845	0.279849	2864.35	2.17105	2387	881317	668	254587	1050744
5026	147.994	0.065125	1.14621	787.099	58.7547	383	5881	439	8372	25516	5026	17.5158	0.00576947	0.280043	764.887	1.23583	932	161540	261	172131	721230
5164	163.556	0.043846	0.913706	1278.85	51.2335	394	8986	360	7793	23996	5164	18.7129	0.00323249	0.280101	1310.3	1.18638	789	244084	221	136399	636149
3073	134.471	0.172687	0.613181	286.926	30.3821	349	2021	214	8396	24054	3073	12.5608	0.0101048	0.280186	261.674	0.740857	646	63930	181	166376	834323
3147	103.454	0.0814593	0.947853	418.33	32.2998	326	4002	309	10194	32670	3147	9.15792	0.00811696	0.280303	359.367	0.817633	528	65049	148	186514	618149
6947	113.042	0.0235549	1.66894	1601.66	62.9641	293	12439	489	8385	26522	6947	15.6674	0.00253699	0.280335	1584.76	1.12709	956	376824	268	197395	812019
2577	111.179	0.214669	0.813889	186.74	32.6267	360	1677	293	10475	30668	2577	10.8074	0.0113405	0.280374	181.256	0.576319	535	47176	150	160142	888831
1258	199.691	0.13125	0.393651	433.467	22.3958	315	2400	124	5103	18908	1258	17.1202	0.0105045	0.280556	365.755	1.07792	360	34271	101	68025	319983
4279	140.988	0.0674659	0.616257	749.699	31.1697	529	7841	326	12138	35717	4279	16.5946	0.011471	0.280637	720.57	2.31965	816	71136	229	159073	337135
1175	286.585	0.159754	0.376884	529.977	31.9093	597	3737	225	6739	24080	1175	20.2816	0.00735724	0.280671	588.924	1.21611	1133	153998	318	180718	892990
6421	174.253	0.204853	0.692483	339.457	48.1544	439	2143	304	8150	21559	6421	16.2475	0.0172493	0.280734	338.008	1.63679	1090	63191	306	217027	638439
6363	105.823	0.014588	2.14676	2483.8	77.7851	293	20085	629	8957	27615	6363	16.8547	0.00243117	0.280779	2533.46	1.7294	1129	464385	317	216694	625973
520	175.985	0.187017	0.580579	309.541	33.6094	484	2588	281	8897	28552	520	13.429	0.0089028	0.280899	293.598	0.734225	623	69978	175	150079	813954
738	169.531	0.0807579	0.947608	666.138	50.9775	439	5436	416	8377	27868	738	36.0767	0.0128473	0.280931	729.195	2.63296	2449	190624	688	219610	892740
3303	239.293	0.0650741	1.99367	892.82	115.831	158	2428	315	2136	9287	3303	53.4177	0.0148753	0.280932	1110.74	4.64171	687	46184	193	41605	141994
1528	211.668	0.15852	0.375	390.094	23.1892	360	2271	135	5502	19881	1528	15.5787	0.0118276	0.28101	296.782	0.986409	911	77023	256	189174	886285
3457	143.157	0.0408761	1.19506	1191.99	58.228	405	9908	484	9152	28386	3457	12.1141	0.00286937	0.281292	1149.01	0.927405	743	258942	209	198413	769606
1377	150.928	0.0269034	1.23096	1970.71	65.2642	394	14645	485	8445	25378	1377	16.1292	0.00305277	0.281307	1927.06	1.65489	551	180492	155	110513	319856
967	126.661	0.119796	0.305019	356.643	13.0318	259	2162	79	6615	20702	967	13.8463	0.00844365	0.281407	357.942	0.850506	398	47136	112	92987	449708
1580	190.006	0.0711954	0.839542	804.128	48.0639	349	4902	293	5942	20818	1580	16.5817	0.00585909	0.281467	694.827	1.14587	1009	172211	284	196851	846399
2488	188.126	0.118506	0.614141	526.48	38.317	495	4177	304	8512	27094	2488	12.9649	0.00471542	0.281525	590.249	0.783562	682	144632	192	170173	836796
4593	115.735	0.121567	0.751852	308.774	28.222	270	2221	203	7547	24564	4593	14.3488	0.0144451	0.281538	290.461	1.18126	650	44998	183	146545	529050
411	218.194	0.0210578	1.69498	3163.1	112.899	518	24599	878	7680	26558	411	37.6885	0.00252838	0.28158	3293.6	2.34486	1797	710731	506	154246	736928
3050	127.215	0.0185238	1.93252	2171.97	77.7511	326	17599	630	8290	27671	3050	18.1129	0.00217688	0.28172	2132.13	1.30758	465	213608	131	83050	342133
960	115.056	0.0607185	0.8	673.548	32.7175	360	5929	288	10122	30061	960	11.8054	0.00379668	0.28178	658.106	0.70406	472	124319	133	129341	645108
4424	199.824	0.15846	0.551402	443.521	38.7527	428	2701	236	6929	20797	4424	12.4426	0.00724951	0.281804	407.498	0.832492	621	85661	175	161456	717874
369	173.288	0.541251	0.284757	104.198	16.0595	597	1103	170	11145	36150	369	12.3947	0.0367624	0.28181	94.9811	0.984005	1061	28861	299	276920	1037683
2846	162.535	0.0730916	0.822454	673.59	40.4925	383	5240	315	7623	26566	2846	19.3865	0.00696056	0.281825	670.286	1.31487	1359	195243	383	226774	994732
764	184.165	0.0380048	1	1547.24	58.8026	304	7999	304	5340	17655	764	17.9002	0.0025226	0.281853	1559.9	1.10909	518	205344	146	93615	449548
4810	98.3668	0.0237184	2.13306	1505.68	76.1769	248	10456	529	8156	23715	4810	16.8655	0.00284921	0.281879	1453.27	1.16717	745	261476	210	142900	614434
5606	202.539	0.0168745	2.03333	3814.03	130.865	360	21334	732	5750	19102	5606	29.7313	0.00266927	0.281899	3470.45	2.61139	1348	505007	380	146673	496938
5313	262.318	0.0293068	1.09312	2585.92	82.8425	698	23817	763	8608	31453	5313	16.449	0.00135598	0.28195	2899.13	1.10839	759	559744	214	149271	659344
2260	251.219	0.0196658	2.01777	4347.97	172.532	619	31476	1249	7971	24722	2260	28.6257	0.00143247	0.282132	4096.34	1.65551	1276	890771	360	144201	742610
2762	104.455	0.090584	1.25987	341.469	38.9698	304	3356	383	9415	33563	2762	8.39591	0.0102783	0.282178	263.921	0.765455	404	39306	114	155664	508599
1785	166.383	0.179954	0.43038	237.082	18.3617	158	878	68	3072	12647	1785	12.5743	0.0106461	0.282258	294.11	0.883782	248	23295	70	63803	270485
3747	87.6271	0.0254223	1.61644	950.211	39.0475	146	5743	236	5390	20640	3747	9.30924	0.00397041	0.282258	1083.6	1.21437	248	62462	70	86181	196851
3868	151.068	0.0431343	1.39645	1267.64	76.3562	169	3918	236	3619	10555	3868	32.2398	0.00593828	0.282286	1310.9	2.19745	875	147349	247	87799	383857
2739	186.745	0.0362386	1.17265	1474.85	62.674	585	16143	686	10134	37379	2739	35.189	0.00758223	0.282429	1464.55	3.13625	1696	223681	479	155917	521574
3770	167.237	0.0607033	1	971.482	58.9722	416	6853	416	8047	24090	3770	19.8172	0.00514772	0.282451	871.472	1.2671	963	187073	272	157202	733075
1035	267.601	0.224741	0.500855	403.891	45.463	585	2603	293	7072	22009	1035	20.2578	0.0218833	0.28248	445.051	2.75113	1016	46428	287	162247	356255
3768	146.387	0.0309549	1.43232	1018.64	45.1639	495	15991	709	10939	53610	3768	21.4298	0.0046172	0.28253	1005.03	1.31105	1929	417786	545	291198	1419603
2734	261.103	0.179945	0.203419	498.503	18.2473	585	3251	119	7248	22271	2734	20.2265	0.0136212	0.282559	487.196	1.87511	1313	96394	371	209999	675674
3321	125.877	0.116362	1.07509	311.873	39.0151	293	2518	315	7530	27572	3321	11.5862	0.00869742	0.282651	269.428	0.662343	513	58983	145	143236	747610
1950	157.15	0.0600984	1.14111	838.561	57.5078	574	9551	655	11816	38896	1950	13.0546	0.00781899	0.282816	791.034	1.74924	838	107175	237	207661	462689
3025	172.391	0.0656402	0.804938	837.895	44.2713	405	6170	326	7600	25147	3025	16.8897	0.00579028	0.283105	915.138	1.50015	438	75644	124	83893	282279
3474	175.616	0.0713695	0.760618	799.035	43.3756	518	7258	394	9542	31020	3474	19.328	0.00572649	0.283149	745.835	1.20933	1448	252860	410	242357	1157786
4036	163.234	0.0753884	0.773737	641.094	37.3955	495	6566	383	9810	34976	4036	22.6933	0.0200582	0.283317	568.465	3.23049	1013	50503	287	144406	303392
733	179.805	0.130634	0.512397	448.021	29.989	484	3705	248	8708	28241	733	13.7035	0.00739493	0.283333	446.05	0.93571	900	121705	255	212456	931783
2050	251.758	0.141842	0.589977	554.709	46.4199	439	3095	259	5641	19054	2050	28.8303	0.0134812	0.283364	516.26	1.97216	547	40575	155	61378	268399
1180	125.063	0.0980676	0.610837	453.406	27.1605	203	2070	124	5251	15591	1180	14.8806	0.00758536	0.283544	388.633	0.835866	395	52074	112	85872	457585
3271	146.651	0.0152658	2.33257	3415.24	121.612	439	28757	1024	9684	28755	3271	15.1428	0.000959047	0.283713	3357.53	0.913564	571	595383	162	121984	605574
2445	132.389	0.0199165	2.3629	1551.84	73.0308	124	6226	293	3030	13701	2445	21.2722	0.00336589	0.283843	1557.62	1.48812	458	136071	130	69651	298329
4210	185.171	0.0650211	0.875926	971.054	55.3051	540	8305	473	9434	29207	4210	11.784	0.0035032	0.283916	951.367	0.946245	715	204099	203	196286	732628
3248	167.678	0.067292	0.977778	886.687	58.341	495	7356	484	9550	28331	3248	12.7748	0.00323445	0.284	853.474	0.783985	500	154586	142	126616	618544
1106	154.416	0.0273265	1.30068	2152.38	76.5022	439	16065	571	9197	25489	1106	18.8814	0.00322353	0.284034	2142.19	1.96137	595	184580	169	101943	294251
1777	157.285	0.0622999	0.684579	877.147	37.4096	428	6870	293	8803	26747	1777	15.8146	0.00330981	0.284058	922.987	0.867772	690	208471	196	141145	771331
3506	106.472	0.181313	0.656442	181.062	21.5502	326	1798	214	9905	33912	3506	9.44152	0.014426	0.284257	144.159	0.59115	686	47553	195	235048	1126488
2048	131.915	0.0177035	2.94393	2225.6	115.994	214	12088	630	5248	18548	2048	11.8315	0.00133579	0.284519	2072.46	0.787653	239	178920	68	65348	294825
1293	156.648	0.0543933	0.920673	1018.2	50.99	416	7648	383	8591	25651	1293	20.4262	0.00801939	0.284566	1100.65	2.51174	1244	155124	354	197019	481303
5244	188.67	0.129859	0.458882	594.653	35.4353	608	4682	279	10425	26888	5244	25.7712	0.0115393	0.284706	531.745	1.74694	1275	110492	363	160048	709608
2303	89.8532	0.0760502	0.698413	423.602	22.4994	315	4142	220	11341	33392	2303	8.85606	0.00449501	0.284884	435.498	0.55768	516	114794	147	188488	900169
2271	163.576	0.258387	0.640091	216.908	35.8748	439	1699	281	8682	26749	2271	7.14326	0.0074546	0.2849	187.082	0.397328	351	47085	100	158959	859492
2631	137.66	0.0449977	1	985.068	44.3258	394	8756	394	9259	30355	2631	13.5818	0.00282203	0.285047	856.752	0.689181	214	75832	61	50972	302265
3684	214.396	0.0698577	0.751852	902.988	47.4273	270	3865	203	4074	14617	3684	24.0078	0.00898653	0.285075	801.973	2.05452	670	74556	191	90281	317478
5926	205.183	0.197559	0.586873	365.087	42.329	518	2622	304	8167	24526	5926	13.0273	0.0103756	0.2851	312.567	0.924604	698	67273	199	173330	735002
2688	157.443	0.0439834	1.57682	1249.91	86.6864	371	8435	585	7623	23046	2688	15.0549	0.00377747	0.285106	1324.39	1.42635	940	248844	268	201988	641654
2433	172.482	0.0928601	0.648889	451.076	27.18	225	2423	146	4220	18344	2433	12.4202	0.00608136	0.285185	489.517	0.848976	270	44398	77	70325	309732
1303	236.428	0.0866293	0.749495	928.542	60.2886	495	5714	371	6773	21015	1303	16.2815	0.00482828	0.285311	801.822	1.10456	354	73318	101	70337	312265
4441	168.715	0.185068	0.237607	321.437	14.1347	585	3161	139	11217	33583	4441	8.53192	0.0143707	0.285354	299.27	1.22723	396	27556	113	150149	314444
3453	168.517	0.028958	1.62934	1770.7	83.5462	518	17888	844	9944	34499	3453	19.0585	0.00225416	0.285409	1767.87	1.13737	1405	623292	401	238486	1204016
4391	141.177	0.0977806	0.519737	461.258	23.4412	304	3109	158	6966	23018	4391	21.8397	0.0154506	0.285441	434.214	1.91499	1044	67570	298	154642	531424
3050	188.667	0.0858794	0.567308	673.353	32.8058	416	4844	236	7133	24567	3050	13.3138	0.00432298	0.285513	700.489	0.864593	711	164470	203	172759	801818
2066	217.898	0.442598	0.498294	161.712	35.6645	293	662	146	4350	13980	2066	14.5579	0.0231328	0.285714	135.778	0.897407	315	13617	90	69998	342487
3782	146.097	0.330619	0.334975	147.186	16.3007	203	614	68	4495	14246	3782	10.4629	0.0206897	0.285714	147.071	0.869384	252	12180	72	77915	282821
4441	115.811	0.17487	0.540741	198.822	18.8005	270	1544	146	7542	26520	4441	12.555	0.0191893	0.285714	221.292	1.21327	490	25535	140	126256	394059
5715	155.609	0.129563	0.543147	390.561	27.4844	394	3041	214	8191	26590	5715	23.703	0.0162956	0.285714	386.183	1.79802	980	60139	280	133751	531807
6788	235.813	0.0312482	1.09815	2554.19	87.6475	540	17281	593	7408	23105	6788	15.6761	0.00165356	0.285714	2611.1	1.2336	609	368296	174	125676	481686
4524	194.577	0.0278395	1.13804	2619.7	82.998	326	11710	371	5420	15265	4524	17.4282	0.00195016	0.285855	2516.35	1.40277	1018	522008	291	188960	708429
5568	143.721	0.0877193	1	642.332	56.3449	450	5130	450	10129	27274	5568	19.8877	0.00787446	0.285862	602.57	1.35639	969	123056	277	157621	697406
1541	156.983	0.0823986	1.2356	566.925	57.7197	191	2318	236	3936	13963	1541	20.8893	0.00741618	0.286055	516.109	1.09489	839	113131	240	129931	748567
559	158.925	0.0632111	0.9	816.448	46.4478	450	7119	405	9160	29777	559	31.4968	0.00886157	0.286152	845.016	2.14276	1632	184166	467	167621	744278
5804	155.141	0.0496651	1.03618	984.005	50.639	304	6121	315	6339	21243	5804	8.77697	0.00267645	0.286275	1013.91	0.776858	510	190551	146	187975	641803
2413	133.004	0.0423353	1.95161	886.2	73.2196	248	5858	484	6032	22574	2413	14.5655	0.00355148	0.28629	891.858	0.906802	248	69830	71	55081	267385
6829	128.066	0.0790068	1.14286	637.853	57.5939	315	3987	360	7957	21346	6829	18.8441	0.00894857	0.286307	569.899	1.4601	723	80795	207	124119	484147
5357	149.126	0.204581	0.750965	255.482	39.2506	518	2532	389	11237	33845	5357	18.542	0.0317996	0.28642	231.922	2.11235	405	12736	116	70660	187535
5085	191.862	0.297521	0.25	185.033	13.7628	360	1210	90	6070	22332	5085	14.2626	0.020861	0.286432	157.262	0.939682	597	28618	171	135410	621449
6051	191.789	0.0283918	1.5118	2119.3	90.9662	551	19407	833	9294	31272	6051	47.0936	0.0056181	0.286836	2089.18	3.36665	3183	566562	913	218650	926111
6298	153.285	0.0262329	1.9	2140.57	106.691	450	17154	855	9497	27367	6298	22.2491	0.00424664	0.286923	1998.55	2.43515	1537	361933	441	223478	618449
3826	96.3323	0.0646895	1.87106	351.046	42.4899	349	5395	653	11720	52483	3826	13.6286	0.00908912	0.286949	308.964	0.805814	1157	127295	332	274635	1407000
288	141.178	0.0248129	1.96508	1610.1	78.5072	315	12695	619	7218	26926	288	15.3018	0.00224831	0.287004	1730.23	1.11647	1108	492815	318	234246	972682
2156	126.688	0.0504213	1.22193	831.128	51.2069	383	7596	468	9780	31211	2156	26.3565	0.00817217	0.287007	771.856	1.81037	1547	189301	444	189879	837543
4937	115.09	0.0653061	1.36842	614.251	54.8934	304	4655	416	8545	25880	4937	13.9572	0.00636397	0.287338	533.276	0.975153	616	96795	177	142776	619857
4619	162.221	0.0369481	1.42393	969.286	50.9957	585	15833	833	11666	55783	4619	24.2075	0.00413964	0.287356	989.131	1.17662	1305	315245	375	174395	1088391
3272	182.807	0.0215341	1.27893	2799.46	77.0984	484	22476	619	8565	27418	3272	20.1945	0.00155626	0.287411	2856.52	1.27768	842	541042	242	134882	646822
182	122.113	0.0676118	1.13306	581.047	44.5132	248	3668	281	6570	21558	182	11.9804	0.00470061	0.287435	564.437	0.762624	581	123601	167	156884	747820
1691	117.899	0.110734	0.662577	401.204	29.4361	326	2944	216	8945	25059	1691	12.192	0.0141928	0.287456	365.63	1.49171	574	40443	165	152304	377739
2128	164.244	0.042341	1.08874	1328.15	61.2255	293	6920	319	5771	17793	2128	23.8416	0.00363722	0.287841	1329.45	1.39186	403	110799	116	54682	284612
314	125.644	0.0865681	0.960854	451.586	37.5626	281	3246	270	7235	24547	314	14.4083	0.00998724	0.287893	385.025	1.10705	1049	105034	302	235525	931605
4269	72.6037	0.0241001	1.43038	968.287	33.379	79	3278	113	3520	11561	4269	9.69178	0.00307672	0.288043	916.145	0.811913	184	59804	53	61417	222924
3570	124.541	0.0688073	0.693827	670.358	32.0032	405	5886	281	10520	29985	3570	11.9365	0.00499698	0.288066	656.13	0.944473	729	145888	210	197572	759312
4684	96.386	0.0799526	1.25185	271.8	27.2041	270	3377	338	9062	42430	4684	14.4496	0.0107215	0.288071	222.07	0.685875	788	73497	227	176419	1130241
3965	119.973	0.0643896	0.540609	590.027	20.5386	394	6119	213	10624	35416	3965	11.424	0.0110466	0.288136	542.875	1.72793	649	58751	187	183781	369578
2084	199.589	0.0885391	0.75	744.325	49.4264	360	4066	270	5835	18655	2084	14.9	0.00480104	0.288136	766.747	1.06068	236	49156	68	51239	218935
675	53.132	0.00557555	6.83544	2789.37	106.307	79	14169	540	4810	17347	675	23.1886	0.00241748	0.288251	2684.27	1.87051	732	302795	211	102120	385224
792	218.002	0.0911073	0.692308	775.023	48.884	585	6421	405	8681	28293	792	10.6368	0.00339744	0.288372	657.759	0.644424	430	126566	124	130777	657114
3698	107.788	0.119494	1	279.2	33.3626	236	1975	236	7083	24157	3698	9.85167	0.0069364	0.288503	287.761	0.575858	461	66461	133	151379	788726
2954	55.7101	0.0226357	2.39041	810.731	43.8675	146	6450	349	8478	27169	2954	14.3168	0.005168	0.288515	722.334	1.07703	357	69079	103	80667	326587
3359	132.65	0.0336801	0.643979	1063.1	23.0579	191	5671	123	4658	18217	3359	13.1868	0.00416684	0.288608	1209.01	1.45393	395	94796	114	96902	267764
3582	123.014	0.0325945	1.30222	1395.31	59.2243	225	6903	293	5917	16895	3582	22.9153	0.00432375	0.288889	1319.18	1.64777	360	83261	104	50822	215540
6312	153.911	0.0176277	2.15421	2154.79	81.8251	214	12140	461	4498	19240	6312	17.5048	0.00218102	0.288956	2152.73	1.35669	661	303069	191	122157	480776
539	154.26	0.237467	0.5	224.088	26.6067	450	1895	225	9437	28879	539	16.6967	0.0136929	0.289291	227.247	0.900177	719	52509	208	139307	789089
4726	181.653	0.140256	0.829157	420.957	48.9548	439	3130	364	7818	25392	4726	15.9279	0.0132885	0.289294	491.494	1.88944	439	33036	127	89162	229541
4191	99.4934	0.0619872	0.661765	464.623	19.0593	68	1097	45	2211	8063	4191	11.1047	0.00585816	0.289362	527.754	0.89461	235	40115	68	68460	259577
1185	179.661	0.0148229	2.58896	3713.71	142.517	326	21993	844	5870	20224	1185	28.7246	0.00214612	0.289394	3578.02	2.22222	660	307532	191	74330	293520
977	137.176	0.0709488	1.09763	619.09	48.2121	338	4764	371	7971	26279	977	21.5673	0.00754335	0.289474	590.029	1.28839	1102	146089	319	165295	845542
2117	128.832	0.0341682	2.19492	1095.56	82.163	236	6907	518	5926	21530	2117	9.99218	0.00175865	0.289474	1360.05	0.692374	304	172860	88	98421	434042
1765	159.322	0.0463903	1.06509	1024.28	50.6093	338	7286	360	6863	24292	1765	21.5173	0.00520699	0.289607	1108.21	1.67116	1578	303054	457	237243	933876
992	148.752	0.078758	0.8125	621.059	39.7421	416	5282	338	9047	29044	992	16.028	0.0116449	0.289668	636.466	2.14689	1084	93088	314	218788	499470
3812	58.0196	0.0144487	3.84112	998.885	55.4374	214	14811	822	11932	50636	3812	20.232	0.00457295	0.289807	963.21	1.27652	1815	396899	526	290210	1407180
154	115.488	0.0235283	1.47876	1573.69	54.7532	259	11008	383	7255	23888	154	13.8353	0.00223685	0.290066	1541.92	1.00045	755	337528	219	176536	747546
4271	226.207	0.0266894	1.40406	2868.57	107.495	641	24017	900	9167	28592	4271	26.3878	0.0025661	0.290404	2630.13	1.95998	792	308640	230	97095	400743
6583	149.744	0.0248987	1.56509	2130.65	83.0285	338	13575	529	7302	21758	6583	17.5134	0.00298368	0.290576	2208.38	1.91464	1146	384089	333	211684	593948
5748	140.797	0.0672146	1.0217	747.232	51.3147	507	7543	518	11649	34473	5748	21.1379	0.00861343	0.29064	787.674	1.97187	1218	141407	354	186406	613077
3633	124.565	0.0241193	1.66447	1624.8	65.2293	304	12604	506	7895	26491	3633	11.8394	0.00126023	0.290676	1828.6	0.669849	547	434048	159	149463	810607
2979	147.376	0.182254	0.555921	235.235	23.8338	304	1668	169	6673	24215	2979	13.577	0.0144317	0.290713	207.213	0.86936	743	51484	216	177035	848487
3958	114.676	0.0307507	1.32028	1241.94	50.4225	281	9138	371	7927	25127	3958	19.3512	0.00384132	0.290763	1293.05	1.44422	1245	324107	362	208131	855982
3336	251.475	0.0455303	0.803136	1849.51	67.631	574	12607	461	7384	23278	3336	28.9536	0.00568713	0.29078	1709.64	2.82725	1410	247928	410	157540	495234
1164	123.346	0.0443296	1.24233	928.872	51.1549	326	7354	405	8550	27037	1164	16.1618	0.00623479	0.290941	934.659	1.69543	574	92064	167	114894	336378
4956	234.853	0.0377426	1.01905	2181.19	83.8919	630	16692	642	8678	26134	4956	35.4949	0.00443399	0.291084	1931.97	2.49351	1144	258007	333	104264	456061
1233	157.401	0.188002	0.667763	256.066	32.1468	304	1617	203	6248	21565	1233	16.6882	0.0149663	0.291105	260.415	1.13457	371	24789	108	71918	325075
3692	199.35	0.12313	0.854664	540.122	56.8397	461	3744	394	7481	23672	3692	15.7604	0.00598055	0.291193	483.751	0.84245	704	117715	205	144504	831000
2168	116.662	0.0954401	0.792593	411.055	31.0943	270	2829	214	7487	23503	2168	9.33156	0.00913859	0.291248	347.557	0.925055	697	76270	203	241631	749408
2296	273.79	0.0795788	0.75705	901.773	54.3274	461	5793	349	5447	21938	2296	35.3346	0.00809748	0.291262	965.478	2.27707	618	76320	180	56580	269952
1775	163.661	0.0544199	1.02792	1026.26	57.4081	394	7240	405	7788	24092	1775	14.7942	0.00385914	0.291309	981.87	1.10382	1047	271304	305	228944	943611
5905	179.047	0.0788066	0.765013	692.085	41.7245	383	4860	293	6920	23981	5905	15.0634	0.00584046	0.291339	691.257	1.17621	889	152214	259	190921	751979
226	174.601	0.0445097	1.14213	1164.51	59.1991	394	8852	450	7300	25959	226	18.7782	0.00353189	0.291398	1224.68	1.26042	930	263315	271	160215	734251
3641	48.3841	0.0203085	3.13924	800.214	51.0162	79	3890	248	5282	16601	3641	20.1555	0.00761451	0.291506	699.158	1.5519	518	68028	151	83140	332279
501	122.745	0.0362513	1.62593	1088.59	64.1637	270	7448	439	7116	23365	501	14.0232	0.00336966	0.291747	1138.69	1.11944	521	154615	152	120189	463698
2760	123.295	0.0151931	2.32092	2447.08	86.2885	349	22971	810	9157	32057	2760	17.9751	0.00242406	0.291811	2357.13	1.66736	867	357664	253	156035	518182
4141	159.91	0.0696242	0.39823	684.518	18.9793	113	1623	45	2286	8097	4141	11.9087	0.00582806	0.291815	628.763	1.06935	281	48215	82	76334	261870
4821	193.819	0.113433	0.888158	491.024	49.4689	304	2680	270	5074	18639	4821	24.4034	0.0114593	0.291925	475.755	1.59152	644	56199	188	85371	403400
3269	207.122	0.0285032	1.3265	2367.41	89.5102	585	20524	776	9137	29606	3269	16.8021	0.00147265	0.291925	2486.48	1.06895	805	546632	235	154991	750759
2324	207.731	0.087952	0.728571	782.948	50.1708	630	7163	459	9811	31243	2324	16.1755	0.00525901	0.292074	677.626	1.04085	921	175128	269	184194	882585
2346	128.614	0.0908861	1.5	465.207	63.4213	360	3961	540	9055	29077	2346	19.2778	0.00863493	0.292103	488.721	1.2327	1051	121715	307	176368	850499
1920	217.563	0.0462683	0.810458	1580.46	59.265	765	16534	620	11375	35726	1920	23.7311	0.00713439	0.292216	1547.73	3.22667	1516	212492	443	206660	468856
1197	204.456	0.046942	0.765013	1432.32	51.4365	383	8159	293	6060	19453	1197	19.3448	0.00613621	0.292328	1426.12	2.55816	756	123203	221	126425	295023
2445	113.607	0.0525129	1.54294	686.583	55.6301	326	6208	503	9283	30878	2445	10.3767	0.00277824	0.29249	697.794	0.567033	506	182130	148	157749	891343
1747	61.0583	0.0732026	0.607143	243.361	10.816	56	765	34	2967	10735	1747	14.5577	0.0169833	0.292593	214.545	1.06611	270	15898	79	59999	253055
1306	73.3944	0.107438	1.06509	247.184	28.2855	169	1573	180	7449	21732	1306	12.1156	0.0145037	0.292593	203.903	0.865296	270	18616	79	72093	311783
814	111.187	0.0652579	1.25079	608.992	49.7085	315	4827	394	9165	27068	814	8.1579	0.00311651	0.292614	565.45	0.515651	352	112947	103	139585	682136
2502	147.809	0.0348567	1.38272	1351.41	65.134	405	11619	560	8864	29361	2502	18.9553	0.00244202	0.292629	1321.61	0.944432	909	372233	266	155134	961836
1859	179.748	0.363033	0.64752	161.925	38.0638	383	1055	248	6893	22250	1859	12.8437	0.0259916	0.292654	124.184	0.944609	844	32472	247	212582	892967
3488	131.636	0.0541806	0.861728	802.917	37.4873	405	7475	349	9953	31793	3488	14.4388	0.00436631	0.292683	726.564	0.928508	1025	234752	300	229651	1103383
4099	150.143	0.0170052	2.4198	2439.49	100.383	293	17230	709	6313	24120	4099	18.6603	0.00427621	0.29276	2534.51	3.17296	953	222861	279	165215	300283
1055	213.758	0.0635699	0.736536	1242.46	58.1736	687	10807	506	10397	29704	1055	16.0135	0.00251741	0.292786	1276.14	0.940593	707	280844	207	142826	751551
2988	127.887	0.0232462	1.27811	1846.29	54.8554	169	7270	216	4275	13447	2988	26.1743	0.00482127	0.292842	1538.48	2.17212	461	95618	135	56977	212246
4698	151.721	0.0251921	1.7161	1743.42	75.3719	236	9368	405	5032	18350	4698	15.8653	0.00192282	0.292842	1857.4	1.04586	461	239752	135	94000	440807
1361	224.768	0.189873	0.639506	304.18	36.9351	405	2133	259	5829	23947	1361	12.6343	0.00754161	0.292899	300.712	0.664255	676	89636	198	173089	1017939
4035	119.118	0.0672757	1.08395	638.04	46.5282	405	6020	439	10999	32221	4035	12.5029	0.00519592	0.29308	597.663	0.910135	737	141842	216	190691	810474
1373	217.321	0.0423929	0.65736	1802.53	50.232	394	9294	259	5865	17608	1373	57.4839	0.00840277	0.293237	1729.91	4.26251	1804	214691	529	101523	423819
1279	279.88	0.324188	0.286319	294.957	27.3783	709	2187	203	8195	25321	1279	13.7056	0.0177614	0.293252	327.361	1.70508	815	45886	239	192369	478679
2190	255.245	0.0358337	1.11704	2420.73	96.8958	675	18837	754	8555	26574	2190	31.8374	0.00495707	0.293328	2333.78	3.39342	2383	480728	699	242137	703445
2929	119.462	0.131877	0.447853	302.511	17.8668	326	2472	146	8828	27906	2929	12.8023	0.0142703	0.293333	243.22	1.01811	450	31534	132	113710	442763
3338	150.732	0.0977667	1.08629	463.71	49.2476	394	4030	428	8456	29679	3338	13.9666	0.00501364	0.293358	468.067	0.68843	542	108105	159	125540	788730
1696	212.329	0.108101	0.47037	680.005	34.5765	810	7493	381	12341	37630	1696	13.8351	0.00909304	0.293393	700.791	1.86959	893	98207	262	208806	478569
784	227.94	0.0676406	1.09763	989.835	73.4899	338	4997	371	4797	17240	784	29.7457	0.0119772	0.293651	940.967	3.30948	756	63120	222	82219	229078
4007	171.24	0.128894	0.625	400.676	32.2779	360	2793	225	6801	23805	4007	19.1604	0.011808	0.293664	414.305	1.43664	1168	98916	343	197203	815337
3426	79.2455	0.0727769	1.38225	266.279	26.7866	293	4026	405	11961	51633	3426	18.2872	0.0180072	0.293743	235.456	1.24544	1886	104736	554	333632	1519065
4557	183.865	0.0375861	1.31389	1492.53	73.7073	360	9578	473	6334	21915	4557	21.0643	0.00616995	0.293839	1340.64	2.43053	844	136792	248	129619	348450
3053	104.333	0.0279617	1.33224	1180.09	43.9602	304	10872	405	9426	31462	3053	18.2057	0.00404325	0.293869	1181.28	1.40358	473	116985	139	84048	338196
5799	188.249	0.0630954	0.959147	1105.5	66.9025	563	8923	540	9675	27564	5799	14.9004	0.00388973	0.294017	1031.1	1.17921	585	150396	172	127008	498113
2668	127.383	0.105056	0.423208	420.264	18.6851	293	2789	124	7441	22663	2668	21.8043	0.00841546	0.294118	453.172	1.12166	748	88884	220	110977	669810
3448	104.118	0.0603082	1.45926	617.736	54.364	270	4477	394	8389	24750	3448	19.457	0.00652992	0.294118	591.618	1.13624	765	117153	225	127192	676243
4997	155.824	0.0374332	1.43243	1218.46	65.3344	259	6919	371	5377	19392	4997	19.2888	0.00368516	0.294118	1231.3	1.33457	833	226042	245	139706	626926
4225	176.159	0.0791397	0.619893	897.562	44.0328	563	7114	349	10339	27067	4225	5.46377	0.00170599	0.294118	805.783	0.404312	306	179368	90	181177	760182
4436	202.7	0.0332735	1.39623	1892.41	87.9166	371	11150	518	5921	20121	4436	12.457	0.00196041	0.29421	1545.14	0.891192	639	325952	188	165944	720405
1416	207.218	0.0747606	0.942149	924.161	65.0938	484	6474	456	7556	23923	1416	15.2034	0.00981529	0.294318	762.119	2.20162	880	89656	259	187247	401742
2032	198.12	0.0587022	0.650826	1149.72	43.9251	484	8245	315	7903	24490	2032	12.3644	0.00417256	0.294387	976.31	1.19925	873	209224	257	228411	731837
2064	251.11	0.118212	0.47259	620.115	34.6433	529	4475	250	6815	24644	2064	17.2382	0.00989014	0.294537	594.425	1.73157	1263	127703	372	237020	733660
1624	86.6708	0.0632005	1	477.618	30.1857	203	3212	203	7577	22966	1624	11.4202	0.00653314	0.294564	438.717	0.844277	791	121075	233	224066	942456
2610	124.175	0.027163	1.66667	1613.97	73.0672	270	9940	450	7034	21032	2610	21.4294	0.00247754	0.29463	1586.26	1.1579	689	278098	203	104012	598707
3125	87.643	0.0765523	0.555556	364.351	15.4955	270	3527	150	9966	33058	3125	12.564	0.0101225	0.294636	386.29	1.15209	1249	123389	368	321595	1090821
1172	154.596	0.0605692	0.839542	861.6	43.8127	349	5762	293	7303	22838	1172	14.0409	0.00384446	0.294643	779.202	0.882637	560	145664	165	129023	638400
310	181.096	0.0363898	1.44408	1615.27	84.8819	608	16708	878	10861	35324	310	32.0906	0.0056984	0.29468	1563.06	2.6247	2613	458550	770	263412	1001848
1829	147.642	0.0315861	1.24233	1479.75	58.066	326	10321	405	7143	23819	1829	22.0222	0.0037344	0.294779	1465.81	1.61359	1513	405152	446	222255	943914
960	137.774	0.247577	0.241993	183.524	10.9953	281	1135	68	6598	21120	960	17.3437	0.0206336	0.294949	192.89	1.1739	495	23990	146	92329	424728
2632	137.99	0.0289812	1.65188	1518.14	72.6787	293	10110	484	6869	22742	2632	10.9184	0.00131291	0.295039	1558.35	0.603642	383	291719	113	113479	639277
1674	116.404	0.0157581	2.71279	2570.9	109.902	383	24305	1039	10644	32285	1674	10.9564	0.00187221	0.295082	2787.06	1.53973	732	390982	216	216131	479072
1249	348.038	0.0941423	0.339394	909.675	29.0653	495	5258	168	4601	19739	1249	20.8953	0.00892189	0.295159	1054.55	2.77702	847	94935	250	131132	307434
3257	189.489	0.110837	0.562963	584.565	36.4753	540	4872	304	9219	28462	3257	19.1392	0.00657216	0.295226	629.171	1.22076	796	121117	235	134544	657396
693	155.615	0.061934	0.751958	793.029	36.9328	383	6184	288	7962	26630	693	9.71916	0.00298502	0.295238	797.978	0.703251	315	105527	93	104847	451610
3900	139.54	0.0331754	0.940701	1323.7	41.31	371	11183	349	8601	28851	3900	19.5306	0.00772051	0.295332	1329.02	3.03032	1114	144291	329	184520	370764
2001	148.781	0.0558721	1	900.592	50.318	304	5441	304	6610	20632	2001	9.92169	0.00329832	0.295374	806.4	0.785624	281	85195	83	91621	360790
2961	142.319	0.0731043	1.09742	639.919	51.3383	349	4774	383	7933	25477	2961	15.7215	0.00486924	0.296	676.528	0.975078	750	154028	222	154327	777507
3901	163.292	0.0685871	0.924444	834.699	52.924	450	6561	416	8915	26843	3901	17.5556	0.00596447	0.296254	743.555	1.31386	881	147708	261	162343	678393
5738	191.946	0.08	0.646296	798.92	41.3071	540	6750	349	9101	28853	5738	19.0014	0.0078496	0.296533	802.828	1.86871	1096	139625	325	186595	593925
2316	111.552	0.184489	0.770235	204.581	29.071	383	2076	295	11107	34654	2316	9.52645	0.00968769	0.296625	201.316	0.578504	563	58115	167	191184	985826
2583	229.983	0.379863	0.486446	198.504	36.6801	664	1748	323	9340	30072	2583	31.9894	0.0447513	0.296689	142.491	1.89189	1510	33742	448	152702	808675
5100	110.718	0.0285158	1.47782	1354.48	57.0792	293	10275	433	8561	25906	5100	32.8542	0.0102683	0.296739	1280.85	3.90276	920	89596	273	90588	238881
1416	220.368	0.00821963	3.75111	8790.72	271.042	450	54747	1688	6606	21268	1416	24.5126	0.00459281	0.296943	951.625	1.29783	916	199442	272	120887	715717
2364	137.448	0.038038	1.14474	1033.77	45.0142	304	7992	348	7155	26401	2364	15.9539	0.00543093	0.29703	1017.27	1.641	1212	223166	360	245760	749177
2906	71.9835	0.0829651	1.46746	264.913	32.2526	169	2037	248	7595	26259	2906	11.7995	0.0152808	0.297222	202.565	0.920008	360	23559	107	98699	397176
1831	174.154	0.16049	0.539964	373.867	32.399	563	3508	304	10458	32043	1831	10.7983	0.0155602	0.297335	334.886	1.54938	713	45822	212	213603	467270
635	148.002	0.137187	1.08629	312.472	46.5662	394	2872	428	8612	31388	635	14.6916	0.00997771	0.297337	326.098	0.967449	676	67751	201	148851	709510
[truncated: 18,080 more rows]
